# Supplementary material for: Relationship between asymptomatic rotavirus infection and jaundice in neonates: a retrospective study
Source: BMC Pediatr. 2018 Nov 30;18:376. doi: 10.1186/s12887-018-1352-z (PMC6267884; doi:10.1186/s12887-018-1352-z)
Supplement: Supplementary file 1 — The datasets of this study. Brief description of the data: The datasets supporting the conclusion of this study. (XLSX 157 kb) [file 12887_2018_1352_MOESM1_ESM.xlsx]

## Sheet: Sheet1
AST	ALT	Perinatal problem	Jaundice	Rotavirus	Age	SEX	Vaginal delivery	Hb>15	Reti(>2)	CRP(>5)	Symptomatic Rota	GA(>-37)	Birth weight (>-3kg)	PCR	Sepsis	Blood culture	Coombs	ABO incompitable	Exclusive breastfeeding	Asymptomatic jaundice	TORCH	PB smear	Norovirus	SGA	Seizure	Cyanosis	Fever	Vomiting	Diarrhea	Diagnosis	Number	T.bill	D.bill	HD	Apgar/1min	Apgar/5min	Antibiotic use	sepsis-alpha	RPCR	NoSx	Antibiotics	CRPNo	CRPNo	ABO	reti (%)	perinatal	maternalDx	>3.2kg	birthkg
122	58	2	2	2	1	2	1	1	2	2	2	1	1		2	2	.	2	2	2	.	.	2	2	1	2	2	2	2	Convulsions of newborn	01681956	3.30	1.07	8			0	2			2	0.28	0	A+	1.27	0	0	2	3.2
50	12	2	1	1	2	1	1	1	2	2	1	1	1		2	2	2	2	2	2	.	2	2	2	2	2	2	2	1	Neonatal jaundice, unspecified	01682010	25.14	1.00	9			0	2			2	0.13	0	O+	1.19	0	0	1	4
21	12	1	2	2	1	1	1	1	2	2	2	1	2	2	2	2	.	2	2	2	.	.	2	2	2	1	2	2	2	Other apnoea of newborn	01682245	8.59	0.91	4	.		0	2	2		2	0.01	0	AB+	0.96	PROM	0	2	2.1
29	17	2	2	2	1	2	1	2	2	2	2	1	1		2	2	.	2	1	2	.	.	2	2	1	2	2	2	2	Convulsions of newborn	01682347	10.53	0.80	5	.		0	2			2	1.29	1	.	1.59	0	0	1	3.5
38	17	2	1	1	1	1	1	1	2	2	2	1	1		2	2	2	2	1	1	.	.	2	2	2	2	2	2	2	Neonatal jaundice, unspecified	01682522	20.43	0.96	2	.		0	2		1	2	0	0	O+	0.75	0	0	2	3.1
49	13	2	2	2	2	2	1	2	1	1	2	1	1		1	1	.	2	2	2	.	.	2	2	2	2	2	1	2	Perinatal intestinal perforation	01682498	7.08	0.92	1	.		2	2			1	13.60	14	O+	2.5	0	0	2	3.2
49	42	2	1	1	1	2	1	2	2	1	1	1	1		2	2	.	2	2	2	.	.	2	2	2	2	1	2	1	Viral Gastroenteritis,NOS	01682552	11.60	0.58	5	.		0	2			2	7.19	7	.	0.58	0	0	2	3
52	28	2	1	2	1	1	1	1	2	2	2	1	1		2	2	2	2	2	1	.	.	2	2	2	2	2	2	2	Neonatal jaundice, unspecified	01682861	19.66	0.87	2	.		0	2		1	2	0.04	0	O+	1.43	0	0	2	3.2
32	13	2	2	2	2	2	1	2	2	2	2	1	2		2	2	.	2	2	2	.	.	2	1	1	2	2	2	2	Intracerebral (nontraumatic) hemorrhage of fetus and newborn	016829529	8.60	0.45	13	9	10	0	2			2	0.17	0	B+	1.85	0	0	2	2.7
30	9	2	2	2	2	2	2	1	1	2	2	1	1		2	2	.	2	1	2	.	.	2	2	2	2	2	2	2	Other specified disturbances of cerebral status of newborn	01683210	9.05	0.68	3	10	10	0	2		2	2	0.73	1	B+	2.9	0	0	1	3.4
23	11	2	2	1	2	1	1	1	1	2	2	1	1		2	2	.	2	2	2	.	.	2	2	2	2	2	2	2	Rotaviral enteritis	01683257	4.73	0.64	7	9	10	0	2		2	2	2.79	3	O+	2.84	0	0	1	3.9
38	29	2	2	2	1	1	2	2	2	2	2	1	1		2	2	.	2	2	2	.	.	2	2	2	2	1	2	1	Viral Gastroenteritis,NOS	01683381	1.14	0.37	3	.		0	2			2	0.01	0	.	0.88	0	0	1	3.4
27	22	2	2	2	1	1	1	2	1	2	2	1	1		1	2	.	2	2	2	.	.	2	2	2	2	2	2	2	Axilla Lymphadenitis	01683760	3.16	0.83	7			6	2		2	1	2.54	3	.	2.4	0	0	1	3.3
50	13	2	2	2	2	2	2	1	2	2	2	1	1		2	2	.	2	2	2	.	.	2	2	2	2	2	2	2	Congenital hydrocele	01684711	11.23	0.60	0	9	10	0	2		2	2	1.26	1	.	.	0	0	1	3.4
36	28	2	1	1	2	2	1	1	2	2	1	1	1		2	2	2	2	2	2	.	.	2	2	2	2	2	2	1	Neonatal jaundice, unspecified	01684822	17.28	1.12	3	9	10	0	2			2	0.03	0	B+	1.33	0	0	1	3.6
46	14	2	1	2	1	2	1	1	2	2	2	1	1		2	2	2	2	2	1	2	2	2	2	2	2	2	2	2	Neonatal jaundice, unspecified	01684964	20.09	0.90	2	.		0	2		1	2	0.01	0	A+	0.68	0	0	2	3.1
38	16	2	2	2	2	1	1	1	2	2	2	1	1		2	2	.	2	2	2	.	.	2	2	2	1	2	1	2	Gastroenteritis and colitis of unspecified origin	01685287	9.92	0.49	2	9	10	0	2			2	1.32	1	.	.	0	0	1	3.8
55	28	2	2	2	1	2	2	2	2	2	2	1	2		2	2	.	2	1	2	.	.	2	2	2	2	1	1	2	Meningitis	01685324	7.30	0.62	14	.		0	2			2	0.21	0	.	1.97	0	0	2	3
25	19	2	2	2	1	1	2	2	2	1	2	1	1		1	2	.	2	2	2	.	.	2	2	2	2	1	2	2	Cellulitis of lower limb	01685760	4.27	0.48	13	9	10	14	2			1	53.02	53	B+	1.18	0	0	1	4
30	9	2	2	2	2	2	2	1	1	2	2	1	1		2	2	.	2	2	2	.	.	2	2	2	2	2	2	2	Urinary tract infection, site not specified	01683210	9.05	0.68	7	10	10	0	2		2	2	0.73	1	B+	2.9	0	0	1	3.4
48	29	2	1	2	1	1	1	1	2	2	2	1	1		2	2	.	2	1	2	.	.	2	2	2	2	2	1	2	Constipation	01686192	15.96	0.85	9	.		0	2			2	0.02	0	B+	0.8	0	0	1	3.3
34	11	1	2	2	2	2	1	2	1	1	2	1	1		2	2	.	2	2	2	.	2	2	2	2	2	2	2	2	Perimembranous Ventricular septal defect	01686455	7.20	0.57	5	8	10	0	2		2	2	19.76	20	B+	4.5	1(PROM)	0	2	3.2
24	8	2	2	2	1	1	2	2	2	2	2	1	2		2	2	.	2	2	2	.	.	2	2	2	2	2	2	2	Cutaneous abscess of other sites	01686588	7.27	0.52	12	9	10	0	2		2	2	0.02	0	A+	1.1	0	0	2	2.9
49	23	1	2	2	2	2	2	2	1	2	2	1	2		2	2	.	2	2	2	.	.	2	1	2	2	2	2	2	Patent ductus arteriosus	01686721	13.40	1.18	11	9	10	0	2		2	2	0.41	0	O+	2.87	1(fetal distress	0	2	2
94	14	2	1	2	2	1	2	1	1	1	2	1	1		1	2	1	1	2	1	2	2	2	2	2	2	2	2	2	Neonatal jaundice, unspecified	01686925	22.97	1.47	8	.		7	2		1	1	20.05	20	A+	15.74	0	0	1	4.1
25	14	2	2	2	1	2	2	2	2	2	2	1	1	2	2	2	.	2	1	2	.	.	2	2	2	2	1	2	2	Meningitis	01687512	7.49	0.75	13	9	10	0	2	2		2	0.20	0	A+	0.94	0	0	1	3.5
41	10	1	2	1	2	2	2	2	2	1	2	1	1		1	2	.	2	2	2	.	.	2	2	1	1	2	2	2	Other neonatal hypocalcemia	01687494	10.38	0.73	9	9	10	7	2			1	5.27	5	B+	1.96	1(PROM)	0	1	3.8
31	10	2	2	2	2	2	1	1	1	2	2	1	1		2	2	1	1	2	2	.	2	2	2	2	2	2	2	2	Omphalitis of newborn with or without mild hemorrhage	01687715	13.63	0.72	7	9	10	0	2		2	2	0.79	1	A+	3.99	0	0	1	3.4
200	82	2	2	2	1	2	1	1	2	2	2	1	1		2	2	.	2	1	2	2	.	2	2	2	2	2	2	2	Malnutrition NOS	01687777	2.08	0.73	30	.		0	2		2	2	0.03	0	O+	0.24	0	0	2	3.2
34	11	2	1	2	2	2	1	1	2	2	2	1	1		2	2	2	2	1	1	.	2	2	2	2	2	2	2	2	Neonatal jaundice, unspecified	01687991	16.61	1.10	2	.		0	2		1	2	1.78	2	B+	1.42	0	0	1	3.7
25	11	1	1	2	1	1	1	1	2	2	2	1	2		2	2	2	2	2	1	.	2	2	2	2	2	2	2	2	Neonatal jaundice, unspecified	01688057	15.61	1.40	2	.		0	2		1	2	0.01	0	B+	1.02	1(PROM)	0	2	2.7
34	12	2	1	2	1	1	2	1	2	2	2	1	1		2	2	2	2	2	1	.	2	2	2	2	2	2	2	2	Neonatal jaundice, unspecified	01688114	20.26	1.27	2	.		0	2		1	2	0.01	0	B+	1.45	0	0	1	3.3
46	15	2	1	1	2	2	2	1	1	2	1	1	1		2	2	.	2	2	2	.	.	2	2	2	2	1	2	1	Rotaviral enteritis	01688183	15.59	0.81	5	9	10	5	2			1	0.94	1	A+	3.77	0	0	1	4.4
27	18	2	2	2	1	1	2	2	2	1	2	1	1		1	1	.	2	1	2	.	.	2	2	1	2	1	2	2	Streptococcal meningitis	01688315	11.99	0.85	26	.		21	1			1	99.90	100	O+	1.37	0	0	2	3
24	8	2	1	2	2	1	1	2	2	2	2	1	1	2	1	2	.	2	2	1	.	.	2	2	2	2	2	2	2	Convulsions of newborn	01688354	14.41	0.87	13	9	10	7	2	2	1	1	0.30	0	O+	1.74	0	0	1	3.6
30	14	2	1	2	1	1	2	1	2	2	2	1	1		2	2	2	2	2	2	2	.	2	2	2	2	2	1	2	Neonatal jaundice, unspecified	01687738	15.18	1.30	1	.		0	2			2	0.01	0	B+	0.57	0	0	1	3.4
24	11	2	1	2	2	1	1	2	2	1	2	1	1	2	1	2	.	2	2	2	.	.	2	2	2	2	1	2	2	Viral infection, unspecified NOS	01688944	14.62	0.94	5	.		5	2	2		1	6.27	6	.	1.04	0	0	1	3.7
34	9	2	1	1	2	1	1	1	2	2	2	1	1		2	2	2	2	2	1	.	2	2	2	2	2	2	2	2	Neonatal jaundice, unspecified	01689100	20.66	1.34	2	.		0	2		1	2	0.09	0	O+	1.44	0	0	2	3.2
36	20	2	2	2	1	2	2	1	2	2	2	1	2		2	2	.	2	2	2	.	.	2	2	2	2	2	1	1	Arrhythmia(Cardiac) NOS	01689079	11.13	1.01	7	10	10	0	2			2	0.71	1	A+	0.66	0	0	2	2.7
27	12	2	2	2	1	2	2	2	2	1	2	1	1	2	1	2	.	2	2	2	.	.	2	2	2	2	1	1	1	Viral infection, unspecified NOS	01689793	8.97	0.86	5	.		5	2	2		1	17.28	17	AB+	1.02	0	0	2	3.2
62	26	2	1	2	1	2	1	1	2	2	2	1	1		2	2	2	2	2	1	2	2	2	2	2	2	2	2	2	Neonatal jaundice, unspecified	01690018	22.08	1.35	3	.		0	2		1	2	2.11	2	B+	0.95	0	0	1	3.8
30	12	2	2	2	1	2	1	2	2	2	2	1	1	2	2	2	.	2	2	2	.	.	2	2	2	2	1	2	2	Viral infection, unspecified NOS	01690611	1.60	0.50	6	.		0	2	2		2	2.75	3	A+	0.77	0	0	1	3.4
46	14	2	1	1	2	2	1	1	1	2	2	1	1		2	2	2	2	2	1	.	.	2	2	2	2	2	2	2	Other congenital malformations of aorta	01690640	21.63	1.26	30	.		0	2		1	2	0.31	0	O+	2.39	0	0	1	3.4
40	32	2	2	1	1	2	1	1	2	2	1	1	1		1	2	.	2	2	2	.	.	2	2	2	2	2	1	2	Rotaviral enteritis	01690772	2.81	0.69	4	.		4	2			1	4.50	5	B+	0.52	0	0	1	3.8
36	20	2	2	2	1	2	2	1	2	2	2	1	2		2	2	.	2	2	2	.	.	2	2	2	2	2	1	1	Bacterial sepsis of newborn, unspecified	01689079	11.13	1.01	5	.		0	2			2	0.71	1	A+	0.66	0	0	2	2.7
22	13	2	2	2	1	2	2	1	2	2	2	1	1		2	2	.	2	2	2	.	.	2	2	2	2	2	2	2	Other granulomatous disorders of skin and subcutaneous tissue	01689707	5.89	0.68	2	.		2	2		2	1	0.38	0	O+	1.61	0	0	1	3.9
19	7	2	1	2	2	1	1	1	2	2	2	1	1		2	2	.	2	2	1	.	.	2	2	2	2	2	2	2	Difficulty in Swallowing	01691863	15.09	0.66	13	9	10	0	2		1	2	0.03	0	B+	1.61	0	0	2	3
27	18	2	2	2	1	2	2	2	2	1	2	1	1		1	1	.	2	2	2	.	.	2	2	2	2	2	2	2	Pyogenic athritis, unspecified Pelvic region and thigh	01691981	0.36	0.14	32	7	9	29	1		2	1	150.20	150	AB+	1.22	0	0	1	3.9
108	119	2	2	2	1	2	1	2	2	2	2	1	1	1	1	2	.	2	2	2	.	.	2	2	2	2	2	2	2	Impetigo, unspecified	01692753	0.72	0.48	9	6	6	10	2	1	2	1	0.02	0	.	0.41	0	0	1	3.6
49	16	2	1	1	2	2	1	1	2	1	1	1	1		1	2	.	2	2	2	.	.	2	2	2	2	1	2	2	Rotaviral enteritis	01692789	16.72	1.10	5	.		4	2			1	9.50	10	.	0.71	0	0	1	3.8
109	30	2	2	2	2	2	2	1	1	2	2	1	1		2	2	.	2	2	2	2	.	2	2	2	2	2	2	1	Neonatal hematemesis and melena due to swallowed maternal blood	01693319	9.64	0.71	4	8	10	0	2			2	0.46	0	A+	3.8	0	0	2	3.2
29	16	2	1	2	2	1	1	1	1	2	2	1	1		2	2	.	2	2	1	.	.	2	2	2	2	2	2	2	Noninfective neonatal diarrhoea	01693468	15.18	0.74	2	.		0	2		1	2	2.00	2	.	2.28	0	0	2	3.2
31	19	2	2	2	1	2	1	2	1	2	2	1	2	2	2	2	.	2	1	2	2	.	2	2	2	1	2	2	2	Supraventricular tachycardia	01693486	9.73	0.66	11	8	10	0	2	2		2	0.02	0	A+	3.92	0	0	2	2.6
45	6	2	2	2	1	1	2	1	1	2	2	1	2		2	2	.	2	1	2	2	.	2	2	2	2	2	2	2	Rotaviral enteritis	01692478	2.23	0.94	5	9	10	0	2		2	2	0.01	0	A+	2.49	0	0	2	2.1
49	26	2	2	2	1	2	2	2	2	2	2	1	2		2	2	.	2	2	2	.	.	2	2	1	2	2	2	2	Convulsions of newborn	01694198	6.00	0.60	5	.		0	2			2	0.03	0	O+	0.98	0	0	2	2.9
42	14	2	1	2	1	2	2	2	2	2	2	1	1		2	2	2	2	1	1	2	.	2	2	2	2	2	2	2	Neonatal jaundice, unspecified	01694441	19.98	1.10	2	.		0	2		1	2	0.03	0	B+	1.33	0	0	1	3.7
25	6	2	2	2	1	2	2	1	2	2	2	1	1		2	2	2	2	1	2	2	.	2	2	2	2	2	2	2	Neonatal jaundice, unspecified	01692659	2.12	0.59	3	.		0	2		2	2	0.01	0	AB+	1.03	0	0	1	5.3
62	42	2	2	2	1	1	1	2	2	2	2	1	1		1	2	.	2	2	2	.	.	2	2	2	2	2	2	2	Furunclr of trunk	01694467	11.50	1.01	6	.		6	2		2	1	0.04	0	B+	0.8	0	0	1	3.6
23	9	2	1	1	1	2	2	2	2	2	2	1	1		2	2	2	2	1	1	.	.	2	2	2	2	2	2	2	Neonatal jaundice, unspecified	01694709	25.20	1.42	3	.		0	2		1	2	0.01	0	A+	0.76	0	0	1	3.8
37	18	2	1	1	2	1	2	1	1	2	2	1	2		1	2	.	2	2	1	2	.	2	2	2	1	2	2	2	Rotaviral enteritis	01694745	17.72	0.85	8	.		4	2			1	0.05	0	O+	3.83	0	0	2	0.9
69	32	2	2	2	1	2	2	2	2	2	2	1	1		2	2	.	2	2	2	1	.	2	2	2	2	2	2	2	Early congenital syphilis, unspecified	01693909	2.35	0.75	2	.		0	2		2	2	0.01	0	O+	0.39	0	0	1	3.9
32	11	2	1	2	1	2	1	1	2	2	2	1	2		2	2	2	2	1	1	2	.	2	2	2	2	2	2	2	Neonatal jaundice, unspecified	01695080	21.33	0.96	2	.		0	2		1	2	0.01	0	A+	1.18	0	0	2	2.8
38	12	2	1	2	2	2	1	1	1	2	2	1	1		2	2	2	2	2	1	2	.	2	2	2	2	2	2	2	Congenital Hypothyroidsm.NOS	01695213	16.48	1.26	7	9	10	0	2		1	2	1.42	1	A+	2.19	0	0	1	3.4
23	9	2	1	1	1	2	2	2	2	2	1	1	1		2	2	2	2	1	2	.	.	2	2	2	2	1	2	2	Rotaviral enteritis	01694709	25.20	1.42	3	.		3	2			1	0.01	0	A+	1.41	0	0	1	3.8
61	16	2	1	2	1	2	1	1	2	2	2	1	2	2	2	2	2	2	1	1	2	.	2	2	2	2	2	2	2	Neonatal jaundice, unspecified	01695692	21.26	1.61	3	.		0	2	2	1	2	0.16	0	B+	0.59	0	0	2	2.8
176	44	1	2	2	2	1	2	1	1	2	2	1	1	2	2	2	.	2	2	2	.	.	2	2	2	1	2	2	2	Transient tachypnoea of newborn	01696035	7.00	0.52	5	.		0	2	2		2	0.15	0	B+	5.57	0	0	1	3.8
26	16	2	2	2	1	1	1	1	2	2	2	1	1	2	2	2	.	2	2	2	.	.	2	2	2	2	2	2	2	Cephalhematoma due to birth injury	01696040	5.06	0.70	5	.		0	2	2	2	2	1.73	2	B+	1.22	0	0	2	3.1
52	14	2	1	2	2	2	2	1	1	1	2	1	1	2	2	2	.	2	2	1	.	.	2	2	2	1	2	2	2	(Persistent) pulmonary hypertension of newborn	01696091	11.91	0.46	19	7	8	3	2	2		1	28.69	29	B+	4.6	0	0	1	4.1
66	14	2	2	2	2	2	1	1	1	1	2	1	1	2	2	2	2	2	1	2	2	2	2	2	2	2	2	2	2	Neonatal jaundice, unspecified	01696697	10.29	0.92	1	.		0	2	2	2	2	12.93	13	B+	3.38	0	0	1	3.7
27	16	2	2	2	1	2	1	2	2	2	2	1	2		1	2	.	2	2	2	.	.	2	2	2	2	2	2	2	Ventricular septal defect	01696757	10.85	1.05	5	.		5	2		2	1	0	0	A+	1.94	0	0	2	3
40	11	2	2	2	2	1	1	1	1	2	2	1	1	2	1	2	.	2	2	2	.	.	2	2	2	1	2	2	1	Other apnoea of newborn	01696778	8.53	0.59	8			6	2	2		1	1.26	1	A+	3.65	0	0	1	3.4
44	18	2	1	2	1	1	1	1	2	2	2	1	1	2	2	.	2	2	1	1	.	2	2	2	2	2	2	2	2	Neonatal jaundice, unspecified	01697361	21.81	0.90	2	.		0	2	2	1	2	0.01	0	B+	1.21	0	0	2	3
44	22	2	2	1	1	1	2	1	2	2	2	1	1	2	2	2	.	2	1	2		.	2	2	2	2	2	2	2	Rotaviral enteritis	01697574	4.98	0.92	3	8	10	0	2	2	2	2	2.69	3	.	.	0	0	1	3.6
32	14	2	2	2	2	2	1	1	1	1	2	1	1	2	2	2	.	2	2	2	.	.	2	2	2	2	1	2	2	Bacterial sepsis of newborn, unspecified	01697612	11.49	0.87	4	9	10	3	2	2		1	9.50	10	.	2.84	0	0	1	3.6
34	56	2	2	2	1	1	1	1	2	2	2	1	1	2	2	2	.	2	2	2	2	.	2	2	2	2	1	2	2	Rotaviral enteritis	01697654	2.39	0.87	3	.		3	2	2		1	0.01	0	.	.	0	0	2	3.1
44	22	2	1	2	1	1	1	1	2	2	2	1	2	2	2	2	2	2	2	1	.	2	2	2	2	2	2	2	2	Neonatal jaundice, unspecified	01698064	19.05	1.87	2	.		0	2	2	1	2	0.01	0	B+	1.79	0	0	2	3
27	15	2	1	1	1	1	2	2	2	2	1	1	1	2	2	2	.	2	2	2	.	.	2	2	2	2	1	2	2	Rotaviral enteritis	01698156	15.42	1.16	5	.		3	2	2		1	0.10	0	B+	.	0	0	1	3.7
25	11	2	2	2	1	1	2	2	2	2	2	1	1	2	2	2	.	2	2	2	.	.	2	2	2	2	1	2	2	Bacterial sepsis of newborn, unspecified	01698371	3.17	0.50	3	.		3	2	2		1	0.03	0	.	.	0	0	1	3.3
40	13	2	2	2	1	1	2	1	2	2	2	1	1	2	2	2	.	2	2	2	.	.	2	2	2	2	2	1	2	Singleton, born in hospital	01696514	2.05	0.78	2	8	9	2	2	2		1	0.01	0	O+	1.32	0	0	1	3.7
36	29	2	1	1	2	2	2	1	2	1	2	1	1	2	2	2	.	2	2	1	2	.	2	2	2	2	2	2	2	Rotaviral enteritis	01698751	15.66	0.67	2	.		2	2	2	1	1	16.31	16	O+	1.5	0	0	1	3.4
33	14	2	2	1	2	1	1	1	1	2	1	1	2	2	2	2	.	2	2	2	.	.	2	2	2	2	2	2	1	Rotaviral enteritis	01699129	10.12	0.69	4	.		0	2	2		2	1.71	2	AB+	3.24	0	0	2	2.7
34	9	2	1	2	2	1	1	1	2	2	2	1	2	2	2	2	1	2	2	1	2	2	2	2	2	2	2	2	2	Neonatal jaundice, unspecified	01699353	28.19	1.45	4	.		0	2	2	1	2	0.85	1	O+	1.71	0	0	2	2.9
39	25	2	2	2	2	1	2	1	1	1	2	1	1	2	2	2	.	2	2	2	.	.	2	2	2	2	2	2	2	Rotaviral enteritis	01699234	2.58	0.72	5	.		3	2	2	2	1	12.64	13	A+	3.22	0	0	2	3.2
34	5	2	1	2	2	2	1	1	1	1	2	1	2	2	2	2	2	2	1	1	.	2	2	2	2	2	2	2	2	Neonatal jaundice, unspecified	01699537	19.76	0.64	3	.		0	2	2	1	2	6.23	6	AB+	2.83	0	0	2	2.8
33	17	2	2	1	2	2	1	2	1	1	1	1	1	2	2	2	.	2	2	2	.	.	2	2	2	2	1	2	2	Rotaviral enteritis	01699642	6.61	0.76	5	9	10	3	2	2		1	16.22	16	A+	3.91	0	0	1	3.7
27	18	2	2	1	2	2	1	2	1	1	1	1	1	2	1	2	.	2	2	2	.	.	2	2	2	2	1	2	2	Meningitis, unspecified	01699801	13.01	1.00	8	9	10	7	2	2		1	6.31	6	B+	4.17	0	0	1	3.5
45	24	2	2	2	2	2	2	1	1	2	2	1	1	2	2	2	.	2	2	2	.	.	2	2	2	2	1	2	1	Rotaviral enteritis	01699862	9.81	0.72	4	.		0	2	2		2	0.36	0	.	4.12	0	0	1	3.7
26	12	2	1	1	2	1	1	1	1	2	1	1	1	2	2	2	.	2	2	2	.	.	2	2	2	2	2	2	1	Rotaviral enteritis	01699861	15.69	0.91	5	9	10	0	2	2		2	0.57	1	.	3.61	0	0	1	3.4
57	21	2	2	2	2	2	1	1	2	2	2	1	1	2	2	2	.	2	2	2	.	.	2	2	2	2	1	2	1	Rotaviral enteritis	01700072	11.82	0.82	1	9	10	0	2	2		2	2.70	3	B+	1.3	0	0	1	4.2
17	9	2	2	2	1	1	2	2	2	2	2	1	1		2	2	.	2	2	2	.	.	2	2	2	2	2	1	2	Congenital (Aganglionic ) Megacolon	01700048	10.64	0.79	16	9	10	3	2			1	0.14	0	A+	1.54	0	0	2	3.1
37	17	2	2	2	1	2	1	2	2	2	2	1	2	2	2	2	.	2	2	2	.	.	2	2	2	2	2	2	2	Omphalitis of newborn with or without mild hemorrhage	01700169	2.46	0.60	4	.		4	2	2	2	1	0.02	0	AB+	1.46	0	0	2	2.9
37	22	2	2	2	1	1	2	2	2	2	2	1	1	2	2	2	.	2	2	2	.	.	2	2	2	2	2	2	2	Cellulitis of Back [any part of except buttock]	01700380	8.28	0.88	4	9	10	3	2	2	2	1	0.02	0	A+	1.47	0	0	1	4
41	13	2	2	1	2	2	1	1	1	2	1	1	1	2	1	2	.	2	2	2	.	.	2	2	2	2	1	2	2	Meningitis, unspecified	01700387	13.74	0.90	6	.		7	2	2		1	4.65	5	A+	3.52	0	0	1	3.5
30	17	2	2	1	1	2	1	2	2	2	1	1	1		1	2	.	2	2	2	.	.	2	2	2	2	1	1	2	Rotaviral enteritis	01700389	13.43	1.25	7	9	10	7	2			1	0.06	0	.	1.64	0	0	2	3.2
23	23	2	2	2	1	1	1	1	2	1	2	1	1	2	1	2	.	2	2	2	.	.	2	2	2	2	1	2	2	Rotaviral enteritis	01700454	0.92	0.44	7	.		7	2	2		1	22.70	23	.	1.57	0	0	2	3.1
47	26	2	2	2	1	1	2	2	2	2	2	1	2	2	2	2	2	2	2	2	2	.	2	2	2	2	2	2	2	Neonatal jaundice, unspecified	01700407	5.68	3.88	23	.		0	2	2	2	2	0.01	0	A+	1.24	0	0	2	2.3
41	10	2	1	2	2	2	1	2	1	2	2	1	2	2	2	2	2	2	1	1	2	.	2	2	2	2	2	2	2	Neonatal jaundice, unspecified	01700880	30.80	1.37	4	9	10	0	2	2	1	2	1.21	1	A+	3.06	0	0	2	2.8
43	11	2	1	2	2	2	1	2	1	1	2	1	1	2	2	2	1	1	1	1	2	2	2	2	2	2	2	2	2	Neonatal jaundice, unspecified	01701236	36.81	3.00	48	9	10	0	2	2	1	2	6.92	7	AB+	4.21	0	0	2	3
25	16	2	2	2	1	2	1	2	2	2	2	1	1	2	2	2	.	2	2	2	.	.	2	2	2	2	1	2	2	Cutaneous abscess, furuncle and carbuncle of trunk	01701622	3.21	0.57	2	.		3	2	2		1	0.02	0	.	.	0	0	1	3.5
30	14	2	2	2	2	1	1	2	1	2	2	1	1	2	2	2	.	2	2	2	.	.	2	2	2	2	2	2	2	Congenital (Aganglionic ) Megacolon	01701611	9.84	0.76	15	8	10	0	2	2	2	2	0.76	1	O+	3.64	0	0	2	3.1
48	13	2	2	2	2	2	1	1	1	2	2	1	2	2	2	2	.	2	2	2	.	.	2	2	2	1	2	2	2	Other bacterial sepsis of newborn	01702355	12.01	1.15	3	9	10	0	2	2		2	2.21	2	AB+	2.61	0	0	2	0.4
36	31	2	2	1	1	2	2	1	2	2	1	1	1	2	2	2	.	2	2	2	.	.	2	2	2	2	1	2	1	Rotaviral enteritis	01702972	1.84	0.81	5	.		0	2	2		2	1.34	1	.	0.66	0	0	1	3.5
45	11	2	2	2	2	2	1	1	1	2	2	1	1	2	2	2	.	2	2	2	.	.	2	2	2	2	2	1	2	Congenital (Aganglionic ) Megacolon	01703528	10.06	1.00	11	9	10	0	2	2		2	0.78	1	AB+	4.61	0	0	2	3.2
38	43	2	2	1	1	2	1	2	2	2	1	1	1	1	2	2	.	2	1	2	.	.	2	2	2	2	1	1	2	Rotaviral enteritis	01703963	9.02	0.74	5	.		0	2	1		2	0.27	0	.	0.7	0	0	1	3.7
33	14	2	1	2	1	2	1	1	2	2	2	1	1	2	2	2	2	2	1	1	2	2	2	2	2	2	2	2	2	Neonatal jaundice, unspecified	01704120	22.48	1.14	2	.		0	2	2	1	2	0.17	0	A+	1.51	0	0	2	3.1
38	19	1	2	1	2	1	1	2	1	2	2	1	1	2	2	2	.	2	2	2	.	.	2	2	2	1	2	2	2	Rotaviral enteritis	01704271	11.76	0.95	3	8	10	0	2	2		2	1.40	1	O+	3.84	1	0	2	3.1
39	22	1	1	1	2	1	1	1	1	2	1	1	1	2	2	2	.	2	2	2	.	.	2	2	2	2	1	2	2	Rotaviral enteritis	01704616	16.41	1.01	2	.		0	2	2		2	0.19	0	.	3.77	1(PROM)	0	1	3.9
30	29	2	2	2	1	2	1	2	2	2	2	1	1		2	2	.	2	2	2	.	.	2	2	2	2	1	2	1	Viral Gastroenteropathy,NOS	01704854	1.91	1.07	3	.		0	2			2	0.07	0	.	0.77	0	0	2	3.2
201	22	1	1	2	1	1	2	1	2	2	2	1	2	2	2	2	1	2	2	1	2	2	2	2	2	2	2	2	2	Bacterial meningitis, unspecified	01705186	14.92	7.69	83	4	5	0	2	2	1	2	0.87	1	B+	1.88	1(fetal distress	0	2	2.5
47	12	2	2	2	2	2	2	1	2	2	2	1	2	2	2	2	.	2	2	2	.	.	2	2	2	2	2	1	2	Viral Gastroenteritis,NOS	01705340	11.85	0.62	3	10	10	0	2	2		2	0.95	1	A+	1.58	0	0	2	2.8
28	17	2	2	1	1	1	2	2	2	1	1	1	1	2	2	2	.	2	2	2	.	.	2	2	2	2	1	2	2	Rotaviral enteritis	01705527	7.66	1.14	3	9	10	4	2	2		1	27.72	28	B+	1.15	0	0	1	3.6
39	30	2	1	1	2	1	2	1	1	1	1	1	1	2	2	2	.	2	2	2	.	.	2	2	2	2	2	1	2	Rotaviral enteritis	01705711	14.81	0.87	3	9	10	0	2	2		2	6.80	7	.	3.16	0	0	1	4.2
26	15	2	2	1	1	2	2	2	2	2	1	1	1	2	2	2	.	2	2	2	.	.	2	2	1	2	2	1	2	Convulsions of newborn	01706252	9.53	1.23	6	9	10	0	2	2		2	0.02	0	AB+	0.66	0	0	2	3
49	8	2	2	2	1	1	1	2	1	2	2	1	2	2	2	2	.	2	2	2	.	.	2	2	2	2	2	2	1	Gastroenteritis and colitis of unspecified origin	01704255	2.26	0.56	1	.		0	2	2		2	0.02	0	AB+	2.75	0	0	2	2.5
33	20	2	2	2	1	1	2	2	2	2	2	1	1	1	2	2	.	2	2	2	.	.	2	2	2	2	1	2	2	Viral infection, unspecified NOS	01706861	12.50	0.64	2	.		0	2	1		2	1.19	1	.	1.18	0	0	2	3.2
38	12	2	2	2	2	1	1	1	2	1	2	1	1	2	2	2	.	2	2	2	.	.	2	2	2	2	2	1	2	Hirschsprung's disease	01707105	2.37	1.24	4	.		0	2	2		2	5.07	5	O+	1.44	0	0	1	3.6
39	10	2	2	2	2	1	2	2	1	1	2	1	1	2	1	2	.	2	2	2	.	.	2	2	2	2	2	2	2	Cellulitis, unspecified	01707175	5.98	0.53	7	.		7	2	2	2	1	7.60	8	O+	4.86	0	0	2	3
35	13	2	1	1	2	2	1	2	1	2	2	1	2		2	2	.	2	2	1	.	.	2	2	2	2	2	2	2	Rotaviral enteritis	01707556	13.90	1.25	5	9	10	0	2		1	2	0.07	0	A+	2.71	0	0	2	2.8
56	15	1	1	2	2	2	2	1	1	2	2	1	1	2	2	2	2	2	2	1	2	2	2	2	2	2	2	2	2	Perimembranous Ventricular septal defect	01707654	17.63	0.73	4	9	10	0	2	2	1	2	4.98	5	A+	7.74	1(PROM)	0	1	4.3
45	23	2	1	1	2	1	2	1	1	2	2	1	1	2	2	2	2	2	2	1	2	.	2	2	2	2	2	2	2	Neonatal jaundice, unspecified	01707697	24.11	1.54	5	9	10	0	2	2	1	2	1.28	1	B+	4.3	0	0	1	3.6
48	11	1	1	2	2	2	1	1	1	2	2	1	2	2	2	2	2	2	1	1	.	2	2	2	2	2	2	2	2	Neonatal jaundice, unspecified	01708183	20.12	1.65	2	9	10	0	2	2	1	2	1.20	1	O+	4.56	1(PROM)	0	2	2.6
38	10	1	1	2	2	2	2	1	1	1	2	1	1		2	2	.	2	1	2	.	.	2	2	2	2	2	1	2	Viral Gastroenteritis,NOS	01708290	14.55	1.10	3	9	10	3	2			1	17.16	17	A+	2.37	1(MAS)	0	2	3.1
276	65	2	2	1	2	1	2	1	1	2	2	1	1	2	2	2	.	2	2	2	.	.	2	2	1	2	2	2	2	Seizure ( Convulsive ) NOS	01708693	8.49	0.91	4	9	10	0	2	2		2	0.66	1	O+	2.76	0	0	1	3.4
72	20	2	1	1	2	2	1	1	2	2	1	1	1		2	2	2	2	2	2	.	2	2	2	2	2	2	2	1	Rotaviral enteritis	01708793	22.81	1.95	7	.		0	2			2	1.26	1	B+	1.54	0	0	2	3
34	6	2	2	2	2	2	1	2	1	2	2	1	1	2	2	2	.	2	2	2	.	.	2	2	2	1	2	2	2	Transient tachypnoea of newborn	01708994	9.64	0.56	4	9	10	0	2	2		2	0.17	0	B+	5.42	0	0	1	3.3
33	13	2	2	1	2	2	1	1	2	1	1	1	1	2	1	2	.	2	2	2	.	.	2	2	2	2	2	2	1	Rotaviral enteritis	01708978	6.18	0.83	5	.		5	2	2		1	8.97	9	A+	1.09	0	0	2	3.1
46	19	1	1	1	2	2	1	1	2	2	1	1	2	2	2	2	2	2	2	2	.	2	2	2	2	2	2	1	1	Rotaviral enteritis	01709208	14.04	1.42	5	9	10	0	2	2		2	0.06	0	A+	1.71	1(PROM)	0	2	2.9
114	34	2	1	2	1	2	1	1	2	2	2	1	1	2	2	2	2	2	1	1	.	2	2	2	2	2	2	2	2	Neonatal jaundice, unspecified	01709733	28.17	0.79	3	.		0	2	2	1	2	0.01	0	O+	1.28	0	0	1	3.3
61	27	2	1	1	2	2	1	1	1	2	2	1	2	2	1	2	.	2	1	1	.	.	2	2	2	1	2	2	2	Other neonatal hypoglycemia	01709892	17.28	0.84	6	9	10	6	2	2		1	3.23	3	O+	4.05	0	0	2	2.7
55	12	2	2	2	2	2	1	2	1	1	2	1	1	2	1	2	.	2	2	2	.	.	2	2	2	2	2	1	2	Hirschsprung's disease	01709950	8.84	0.50	14	10	10	12	2	2		1	7.91	8	O+	3.55	0	0	2	3
39	23	2	1	1	1	2	2	1	2	2	1	1	1	2	2	2	2	2	2	2	.	2	2	2	2	2	2	1	2	Neonatal jaundice, unspecified	01710732	14.96	1.36	1	.		0	2	2		2	0.02	0	B+	0.81	0	0	2	3.1
32	15	2	2	1	1	1	2	2	2	2	1	1	1	2	2	2	.	2	2	2	.	.	2	2	2	2	1	1	2	Rotaviral enteritis	01710860	9.50	1.04	3	.		3	2	2		1	1.78	2	O+	1.05	0	0	1	3.4
31	25	2	2	2	1	1	1	2	2	2	2	1	1	2	1	2	.	2	2	2	.	.	2	2	2	2	2	2	2	Acute lymphadenitis of face, head and neck	01711258	2.55	0.69	5	.		5	2	2	2	1	0.12	0	B+	1.6	0	0	2	3.1
35	23	2	1	1	2	2	1	1	1	2	1	1	2	2	2	2	.	2	2	2	.	.	2	2	2	2	1	2	1	Meningitis, unspecified	01711416	21.02	1.01	13	10	10	0	2	2		2	0.48	0	A+	4.28	0	0	2	2.9
25	17	2	2	2	1	1	1	2	2	1	2	1	1	2	1	2	.	2	2	2	.	.	2	2	2	2	1	2	2	Viral infection, unspecified NOS	01711510	2.06	0.81	5	.		5	2	2		1	13.83	14	A+	0.5	0	0	1	3.7
38	19	2	2	2	1	1	1	2	2	2	2	1	2	2	2	2	.	2	2	2	.	.	2	2	1	2	2	2	2	Other and unspecified convulsions	01711882	5.82	0.86	9	.		0	2	2		2	0.01	0	.	1.59	0	0	2	2.8
37	8	2	2	2	2	2	2	2	1	1	2	1	1	2	2	2	.	2	2	2	.	.	2	2	2	1	2	2	2	Pneumothorax, unspecified	01711959	6.86	0.62	5	10	10	3	2	2		1	9.47	9	AB+	5.74	0	0	1	3.5
50	23	1	1	1	2	2	2	1	1	2	2	1	1	2	2	2	.	2	2	1	.	.	2	2	2	2	2	2	2	Rotaviral enteritis	01712179	10.88	0.45	4	9	10	3	2	2	1	1	0.27	0	O+	2.6	1(PROM)	0	1	3.3
29	13	2	2	2	1	1	1	2	2	2	2	1	1	2	1	1	.	2	2	2	.	.	2	2	2	2	2	2	2	Bacterial sepsis of newborn, unspecified	01712141	7.86	0.77	11	.		10	1	2	2	1	4.40	4	O+	1.42	0	0	1	3.5
31	13	2	2	1	1	1	2	2	2	2	2	1	1	2	1	2	.	2	2	2	.	.	2	2	2	2	2	2	2	Cellulitis of Buttock	01712294	9.37	0.90	6	.		7	2	2	2	1	0.03	0	O+	0.71	0	0	1	3.6
19	10	1	2	2	1	2	2	2	2	1	2	1	2	2	1	2	.	2	2	2	.	.	2	2	2	2	2	2	2	Infective Arthritis, Lower Leg	01712435	7.83	0.85	28	7	8	21	2	2	2	1	8.15	8	O+	1.38	1(PROM)	0	2	1.7
45	24	2	2	1	1	1	1	1	2	2	1	1	2	2	2	2	.	2	2	2	.	.	2	2	2	2	2	1	2	Rotaviral enteritis	01712938	2.42	0.74	2	9	10	0	2	2		2	1.35	1	B+	0.63	0	0	2	2.9
31	15	2	2	1	1	2	1	1	2	1	2	1	1	2	1	2	.	2	2	2	2	.	2	2	2	2	2	2	2	Acute dacryocystitis	01713181	5.48	0.87	9	9	10	7	2	2	2	1	12.27	12	A+	0.72	0	0	1	3.4
53	12	1	2	1	1	2	1	1	1	2	2	1	2	2	2	2	.	2	2	2	.		2	2	2	2	2	2	2	Neonatal jaundice, unspecified	01711607	2.78	0.35	2	8	10	0	2	2	2	2	0.01	0	B+	2.1	1(PROM)	0	2	2.3
35	21	2	2	2	1	1	2	1	2	1	2	1	2	2	1	2	.	2	1	2	.	.	2	2	2	2	2	2	2	Down's syndrome, unspecified	01713471	4.64	1.34	15	.		14	2	2	2	1	30.46	30	A+	0.77	0	0	2	3
32	12	2	1	2	1	2	1	1	2	2	2	1	2	2	2	2	.	2	1	1	.	.	2	2	2	2	2	2	2	Neonatal jaundice, unspecified	01713582	23.24	1.46	2	.		0	2	2	1	2	0.01	0	A+	0.71	0	0	2	2.6
36	16	1	2	1	2	2	2	2	1	2	2	1	2	2	2	2	.	2	2	2	.	.	2	2	1	2	2	2	2	Rotaviral enteritis	01713848	7.28	1.06	5	6	10	0	2	2		2	0.86	1	AB+	2.89	1(fetal distress	0	2	2.8
47	18	2	1	2	1	2	2	1	2	2	2	1	1	2	2	2	2	2	1	1	.	2	2	2	2	2	2	2	2	Neonatal jaundice, unspecified	01713950	26.12	1.00	3	.		0	2	2	1	2	0.04	0	A+	0.62	0	0	1	3.3
29	19	2	2	2	1	1	1	1	2	2	2	1	1	2	2	2	.	2	2	2	.	.	2	2	1	1	2	2	2	Seizure ( Convulsive ) NOS	01713921	5.55	0.89	6	.		0	2	2		2	0.01	0	B+	1.27	0	0	1	3.5
43	10	2	1	1	2	2	1	1	1	2	2	1	2	2	2	2	.	2	2	1	.	.	2	2	2	2	2	2	2	Neonatal jaundice, unspecified	01714424	13.60	0.78	3	9	10	0	2	2	1	2	3.75	4	AB+	3.48	0	0	2	2.2
24	15	2	2	2	1	1	1	2	2	1	2	1	2	2	1	2	.	2	2	2	2	.	2	2	2	2	2	1	2	Rotaviral enteritis	01714476	0.52	0.19	5	.		5	2	2		1	22.63	23	.	0.54	0	0	2	2.4
40	33	2	2	1	1	2	1	2	2	2	1	1	1	2	1	2	.	2	2	2	.	.	2	2	2	2	1	1	2	Acute Pyelitis	01714689	5.18	0.51	8	.		8	2	2		1	0.03	0	A+	0.77	0	0	2	3.2
33	4	2	2	2	1	1	2	2	1	2	2	1	2	2	2	2	2	2	2	2	.	.	2	1	2	1	2	2	2	Ventricular septal defect NOS	01713339	3.11	0.74	46	6	7	0	2	2		2	0.01	0	B+	6.1	0	0	2	1.5
32	42	2	2	1	1	2	2	2	2	2	1	1	1	2	2	2	.	2	2	2	.	.	2	2	2	2	1	1	2	Gastroenteritis and colitis of unspecified origin	01714834	3.32	0.49	3	.		0	2	2		2	0.46	0	B+	0.62	0	0	1	3.6
24	16	1	2	2	2	1	2	1	1	2	2	1	2	2	2	2	.	2	2	2	.	.	2	2	1	2	2	2	2	Status epilepticus, unspecified	01714782	4.08	0.69	88	.		0	2	2		2	0.01	0	AB+	6.71	1(fetal distress)	0	2	1.7
50	46	2	2	2	1	1	1	2	2	2	2	1	1	1	2	2	.	2	2	2	.	.	2	2	2	2	1	2	2	Influenza due to identified influenza virus	01715069	5.11	0.77	2	.		3	2	1		1	0.66	1	B+	1.06	0	0	1	3.4
27	6	2	1	2	2	1	2	2	2	2	2	1	2	2	2	2	.	2	1	1	.	.	2	2	2	2	2	2	2	Neonatal jaundice, unspecified	01715268	15.96	0.76	2	.		0	2	2	1	2	0.02	0	A+	0.03	0	0	2	2.9
27	23	2	2	1	2	1	1	2	1	2	2	1	2	2	2	2	.	2	2	2	.	.	2	2	2	2	2	2	2	Rotaviral enteritis	01715255	12.55	0.91	2	.		0	2	2	2	2	0.19	0	A+	3.75	0	0	2	2.9
53	5	1	2	2	1	2	1	1	2	2	2	1	2	2	2	2	.	2	2	2	.	.	2	2	2	1	2	2	2	Other preterm infants : 32-36 completed weeks	01714270	3.22	0.83	3	9	10	0	2	2		2	0.06	0	B+	1.09	1(fetal distress)	0	2	2.3
37	14	2	2	1	2	2	1	1	1	2	2	1	2	2	2	2	.	2	2	2	.	.	2	2	2	1	2	2	2	Small for gestational age	01716143	11.25	0.78	4	9	10	0	2	2		2	1.49	1	B+	3.74	0	0	2	2.6
34	23	2	1	1	2	1	1	1	1	2	1	1	1	2	2	2	.	2	2	2	.	.	2	2	2	1	2	2	1	Rotaviral enteritis	01716229	14.94	1.19	4	9	10	0	2	2		2	1.16	1	A+	4.09	0	0	1	3.7
34	9	2	2	2	2	2	2	1	2	2	2	1	2	2	2	2	.	2	2	2	.	.	2	2	2	2	2	2	2	Convulsions of newborn	01716423	10.60	0.83	3	10	10	0	2	2	2	2	0.05	0	B+	0.84	0	0	2	2.8
51	32	2	2	2	1	1	2	2	2	2	2	1	1	2	2	2	2	2	1	2	2	.	2	2	2	2	2	2	2	Neonatal jaundice, unspecified	01715407	11.50	1.19	1	.		0	2	2	2	2	0.01	0	B+	1.08	0	0	1	3.5
43	12	2	2	2	1	2	2	1	2	2	2	1	2	2	2	2	.	2	2	2	.	.	2	2	2	2	2	2	1	Other viral enteritis	01715589	3.16	0.54	2	8	10	0	2	2		2	0.01	0	B+	1.31	0	0	2	2.2
57	24	1	1	1	2	2	1	1	1	2	2	1	1	2	2	2	.	2	2	1	.	.	2	2	2	1	2	2	2	Rotaviral enteritis	01716774	15.85	0.70	6	7	9	0	2	2		2	0.70	1	AB+	3.06	1(CPD)	0	1	3.7
34	8	2	2	1	2	1	1	1	1	2	2	1	1	2	2	2	.	2	2	2	.	.	2	2	2	1	2	2	2	Rotaviral enteritis	01716903	8.76	0.61	2	9	10	0	2	2		2	0.57	1	O+	5.07	0	0	1	3.4
22	8	2	1	2	2	2	1	2	2	2	2	1	2	2	2	2	2	2	2	1	.	2	2	2	2	2	2	2	2	Perimembranous Ventricular septal defect	01716321	18.80	1.34	4	.		0	2	2	1	2	0.11	0	A+	1.46	0	0	2	2.6
59	22	2	1	2	1	1	2	1	2	2	2	1	1	2	2	2	.	2	1	1	.	.	2	2	2	2	2	2	2	Fracture of shaft of clavicle, closed	01717140	14.10	0.77	2	.		3	2	2	1	1	0.05	0	.	.	0	0	1	3.4
42	37	2	2	2	1	2	2	2	2	1	2	1	2	1	1	2	.	2	2	2	.	.	2	2	2	2	2	2	2	Staphylococcal scalded skin syndrome	01717148	2.76	0.85	9	.		9	2	1	2	1	13.03	13	.	1.77	0	0	2	2.5
34	7	2	2	2	1	1	2	1	2	2	2	1	2	2	2	2	.	2	2	2	.	.	2	2	2	2	2	1	1	Rotaviral enteritis	01715884	2.22	0.64	2	.		0	2	2		2	0.02	0	O+	1.6	0	0	2	2.9
39	11	2	2	2	2	2	2	1	1	2	2	1	1	2	2	2	.	2	2	2	.	.	2	2	2	1	2	2	2	Rotaviral enteritis	01717899	9.86	0.69	3	.		0	2	2		2	0.26	0	AB+	4.81	0	0	1	3.6
48	13	2	2	2	2	2	1	1	1	2	2	1	1	2	2	2	.	2	2	2	.	.	2	2	2	2	2	2	2	Congenital Anomaly NOS	01718748	10.28	0.77	5	9	10	0	2	2	2	2	0.67	1	A+	4.19	0	0	2	3.1
17	19	2	2	2	1	2	2	2	2	1	2	1	1	2	1	2	.	2	2	2	.	.	2	2	2	2	1	2	2	Acute Pyelonephritis	01718938	1.65	0.89	8	.		8	2	2		1	46.18	46	A+	0.92	0	0	1	3.3
37	25	2	2	1	1	2	1	2	2	2	1	1	2	2	2	2	.	2	2	2	.	.	2	1	2	2	1	2	1	Rotaviral enteritis	01717783	6.02	0.63	3	7	8	1	2	2		1	0.25	0	B+	1.52	0	0	2	2.1
35	13	1	2	1	2	2	1	1	2	2	2	1	1	2	2	2	.	2	2	2	.	.	2	2	2	2	2	2	2	Viral Gastroenteritis,NOS	01719514	12.01	0.83	2	.		0	2	2	2	2	4.60	5	O+	1.64	1(PROM)	0	2	3
55	11	2	2	2	2	1	2	2	1	2	2	1	1	2	2	2	.	2	2	2	.	.	2	2	2	2	2	1	2	Noninfective gastroenteritis and colitis, unspecified	01719834	10.82	0.55	2	.		0	2	2		2	0.11	0	O+	3.28	0	0	1	3.5
47	10	2	2	2	2	1	2	1	1	2	2	1	2	2	2	2	.	2	2	2	.	.	2	2	2	2	2	1	2	Gastroenteritis and colitis of unspecified origin	01719826	13.33	0.77	3	9	10	0	2	2		2	1.87	2	AB+	4.21	0	0	2	2.8
23	9	1	1	2	1	2	2	1	2	2	2	1	1	2	2	2	2	2	2	1	.	.	2	2	2	2	2	2	2	Neonatal jaundice, unspecified	01720223	17.58	1.32	3	.		0	2	2	1	2	0.01	0	AB+	0.77	1(PROM)	0	2	3.1
23	15	2	2	2	1	2	2	2	2	1	2	1	1	2	2	2	.	2	2	2	.	.	2	2	2	2	2	2	2	Neonatal infective mastitis	01720252	3.26	0.77	17	9	10	3	2	2	2	1	25.32	25	B+	0.8	0	0	2	3.1
36	7	1	1	2	2	1	2	2	1	2	2	1	2	2	2	2	2	2	2	1	.	.	2	2	2	2	2	2	2	Gastroenteritis and colitis of unspecified origin	01720332	13.90	1.35	4	9	10	3	2	2	1	1	4.60	5	A+	9.13	1(PROM)	0	2	2.8
27	25	2	2	1	1	2	2	2	2	2	2	1	1	2	2	2	2	2	2	2	.	.	2	2	2	2	2	2	2	Neonatal melena	01717847	2.23	0.68	4	9	10	0	2	2	2	2	0.11	0	AB+	0.95	0	0	2	3
37	13	2	1	2	2	2	1	1	1	2	2	1	1	2	2	2	.	2	2	1	.	.	2	2	2	2	2	2	2	Other and unspecified hematuria	01720638	15.71	0.57	3	.		0	2	2	1	2	0.80	1	O+	2.67	0	0	2	3.1
37	11	2	1	2	1	2	2	2	2	2	2	1	2	2	2	2	.	2	1	2	2	.	2	2	2	2	1	2	2	Other bacterial sepsis of newborn	01720851	15.38	0.96	5	.		3	2	2		1	0.39	0	.	1.43	0	0	2	2.8
99	33	2	2	2	2	1	1	2	1	2	2	1	1	2	2	2	.	2	2	2	.	.	2	2	2	2	1	2	2	Other bacterial sepsis of newborn	01721095	10.63	0.58	4	9	10	3	2	2		1	1.66	2	.	3.53	0	0	2	3.2
42	22	1	2	2	2	2	2	1	2	2	2	1	1	2	2	2	.	2	2	2	.	.	2	2	2	1	2	2	2	Encephalopathy, unspecified	01721131	9.63	0.74	12	9	10	0	2	2		2	0.21	0	AB+	1.32	1(MAS)	0	1	3.3
53	31	2	2	2	1	2	1	1	2	2	2	1	1	2	2	2	2	2	2	2	.	.	2	2	2	2	2	2	2	Neonatal jaundice, unspecified	01721434	12.04	0.93	2	.		0	2	2	2	2	0.02	0	B+	0.56	0	0	1	3.8
24	15	2	2	2	1	2	2	1	2	2	2	1	1	2	2	2	.	2	2	2	.	.	2	2	2	2	2	1	2	Pyloric Stenosis NOS	01721528	7.52	0.64	6	.		0	2	2		2	0.14	0	B+	0.66	0	0	2	3.1
81	35	1	1	1	2	2	2	1	2	2	2	1	1	2	2	2	2	2	2	1	2	2	2	2	2	2	2	2	2	Neonatal jaundice, unspecified	01721700	28.10	1.54	5	.		0	2	2	1	2	0.29	0	A+	1.07	1(산도에낌)	0	1	3.5
28	19	2	2	2	1	2	1	2	2	2	2	1	1	2	2	2	.	2	2	2	.	.	2	1	2	2	2	1	2	Congenital (Aganglionic ) Megacolon	01720614	3.20	0.85	13	.		0	2	2		2	0.03	0	O+	1.27	0	0	1	3.4
31	13	2	2	1	2	1	1	1	1	2	2	1	1	2	2	2	.	2	2	2	.	.	2	2	2	2	2	2	2	Rotaviral enteritis	01722061	10.35	0.53	4	9	10	0	2	2	2	2	0.27	0	O-	2.06	0	0	1	3.3
26	12	2	2	1	1	2	1	2	1	1	2	1	1	2	1	2	.	2	1	2	.	.	2	2	2	2	2	2	2	Cellulitis of lower limb	01722851	5.12	0.65	23	.		24	2	2	2	1	13.49	13	O+	3.07	0	0	1	3.4
45	25	2	2	2	1	1	1	2	2	2	2	1	1	2	1	2	.	2	1	2	.	.	2	2	2	2	2	2	2	Bacterial sepsis of newborn, unspecified	01722920	4.54	0.48	6	.		7	2	2	2	1	2.18	2	A+	1.69	0	0	1	3.3
44	21	2	2	2	1	2	1	1	2	2	2	1	1	2	2	2	.	2	2	2	.	.	2	2	2	2	2	2	2	Unilateral or unspecified inguinal hernia, without obstruction or gangrene	01722754	3.83	0.63	2	.		0	2	2	2	2	0.06	0	.	0.59	0	0	2	3.2
33	19	1	2	2	1	1	1	1	2	2	2	1	1	2	1	2	.	2	2	2	.	.	2	2	2	2	2	2	2	Cutaneous abscess of buttock	01723008	2.94	0.79	4	.		4	2	2	2	1	0.08	0	B+	1.13	1(PROM)	0	1	3.3
34	16	2	2	1	2	1	2	1	2	2	1	1	1	2	1	2	.	2	2	2	.	.	2	2	2	2	1	2	1	Rotaviral enteritis	01723454	6.86	0.95	5	9	10	6	2	2		1	0.78	1	AB+	1.55	0	0	1	3.4
23	12	2	1	1	1	1	1	1	2	2	2	1	2	2	2	2	.	2	2	1	.	.	2	2	2	2	2	2	2	Neonatal jaundice, unspecified	01723910	21.59	1.80	2	.		0	2	2	1	2	0.50	1	A+	1.26	0	0	2	2.7
61	21	2	1	1	2	2	2	1	1	2	2	1	1	2	1	2	.	2	2	1	.	.	2	2	2	1	2	2	2	Tonic-clonic nonspecific epilepsy seizures, Without intractable epilepsy	01723956	16.05	1.01	7	9	10	6	2	2		1	1.62	2	A+	5.1	0	0	1	3.9
32	24	2	2	1	2	2	1	2	1	2	1	1	1	2	2	2	.	2	1	2	.	.	2	2	2	2	1	2	1	Rotaviral enteritis	01724016	11.24	0.82	4	.		4	2	2		1	3.81	4	AB+	3.81	0	0	1	3.7
26	15	2	2	2	2	2	1	2	1	1	2	1	1	2	1	2	.	2	2	2	2	.	2	2	2	1	2	2	2	Rotaviral enteritis	01724158	12.29	0.84	5	.		6	2	2		1	20.29	20	B+	3.7	0	0	1	3.7
43	8	2	2	2	2	2	2	1	1	2	2	1	1	2	2	2	.	2	2	2	.	.	2	2	2	2	1	1	2	Other bacterial sepsis of newborn	01724411	6.87	0.49	4	.		4	2	2		1	2.48	2	B+	3.47	0	0	2	3
36	9	2	2	2	2	1	1	2	1	2	2	1	1	2	2	2	.	2	2	2	.	.	2	2	2	2	2	2	2	Epicranial subaponeurotic hemorrhage due to birth injury	01724412	6.81	0.55	4	9	10	0	2	2	2	2	1.79	2	A+	5.78	0	0	1	3.5
32	24	2	2	2	1	2	1	1	2	2	2	1	1	2	1	2	.	2	1	2	.	.	2	2	2	2	1	2	2	Neonatal urinary tract infection	01724016	2.79	0.42	10	.		9	2	2		1	0.01	0	AB+	0.46	0	0	1	3.7
37	13	1	1	1	2	1	1	2	2	2	2	1	2	2	2	2	2	2	2	1	.	.	2	1	2	2	2	2	2	Patent ductus arteriosus	01724800	15.10	1.22	10	.		0	2	2	1	2	1.26	1	A+	1.56	1(PROM)	0	2	2.4
119	12	2	2	2	1	2	1	1	2	2	2	1	1	2	2	2	.	2	1	2	.	.	2	2	2	1	2	2	2	Foreign body in trachea, Unspecified foreign body	01724286	3.72	0.39	3	9	10	0	2	2		2	0.02	0	O+	0.8	0	0	2	3.1
31	21	2	2	2	1	2	2	2	2	2	2	1	1	2	2	2	.	2	2	2	.	.	2	2	2	2	2	2	2	Axilla Furuncle and Carbuncle	01725226	3.52	0.88	3	.		4	2	2	2	1	0.18	0	A+	1.46	0	0	2	3.1
39	13	2	1	2	2	2	2	1	2	2	2	1	2	2	2	2	.	2	2	1	.	.	2	2	2	2	2	2	2	Neonatal jaundice, unspecified	01725233	18.86	1.36	3	.		0	2	2	1	2	0.53	1	A+	0.8	0	0	2	3
53	11	2	2	2	2	2	2	1	1	1	2	1	1	2	2	2	.	2	2	2	.	.	2	2	2	2	2	2	2	Cellulitis of lower limb	01725336	6.59	0.54	3	9	10	4	2	2	2	1	5.88	6	AB+	6.4	0	0	2	3
61	21	2	1	1	1	2	2	1	2	2	2	1	1	2	2	2	.	2	2	1	.	.	2	2	1	2	2	2	2	Tonic-clonic nonspecific epilepsy seizures, Without intractable epilepsy	01723956	16.05	1.01	4	.		0	2	2		2	1.62	2	A+	1.32	0	0	1	3.9
26	14	2	2	2	1	2	1	2	2	1	2	1	1	2	1	2	.	2	2	2	.	.	2	2	2	2	1	2	2	Acute Pyelonephritis	01725423	2.59	0.89	12	.		12	2	2		1	10.49	10	AB+	1.06	0	0	2	3
18	25	2	1	2	2	1	1	1	1	2	2	1	1	2	1	2	2	2	2	2	.	.	2	2	2	2	1	2	2	Bacterial sepsis of newborn, unspecified	01725681	16.13	0.97	6	.		7	2	2		1	0.01	0	O+	3.04	0	0	1	3.5
20	11	2	2	2	1	2	1	2	2	2	2	1	1	2	1	2	.	2	2	2	.	.	2	2	2	2	2	2	2	Klippel-Trenaunay-Weber Syndrome	01725650	2.30	0.87	20	.		8	2	2	2	1	0.92	1	A+	0.79	0	0	1	3.4
32	21	2	2	2	1	1	2	2	2	1	2	1	2	2	1	2	.	2	2	2	.	.	2	2	2	2	1	2	2	Bacterial sepsis of newborn, unspecified	01724243	1.46	0.54	6	.		7	2	2		1	6.62	7	B+	0.66	0	0	2	2.5
23	18	2	2	2	1	1	2	2	2	2	2	1	2	2	2	2	.	2	2	2	.	.	2	2	1	2	2	2	2	Other neonatal hypocalcemia	01726035	8.08	0.73	6	.		0	2	2		2	0.02	0	.	1.9	0	0	2	2.7
24	13	2	2	1	1	2	2	2	2	1	1	1	2	2	1	2	.	2	2	2	.	.	2	2	2	2	1	2	2	Other bacterial sepsis of newborn	01726497	12.07	1.40	8	9	10	7	2	2		1	57.62	58	O+	1.3	0	0	2	2.2
31	10	2	2	2	1	1	1	2	2	2	2	1	2	2	1	2	.	2	2	2	.	.	2	2	2	2	1	2	2	Bacterial sepsis of newborn, unspecified	01726700	10.35	0.96	4	.		5	2	2		1	0.11	0	O+	0.87	0	0	2	2.7
40	18	2	2	2	2	2	2	1	1	2	2	1	1	2	2	2	.	2	2	2	.	.	2	2	2	2	2	1	2	Congenital (Aganglionic ) Megacolon	01726678	8.84	0.80	16	9	10	0	2	2		2	2.35	2	AB+	3.1	0	0	1	3.3
30	7	2	2	2	1	2	2	1	2	2	2	1	2	2	2	2	.	2	2	2	2	2	2	2	2	2	2	2	2	Perianal Abscess	01724932	2.98	0.56	4	.		5	2	2	2	1	0.01	0	O+	1.58	0	0	2	2.7
35	23	2	2	2	2	1	1	1	1	2	2	1	1	2	2	2	.	2	1	2	.	.	2	2	2	2	1	2	2	Bacterial sepsis of newborn, unspecified	01727468	9.22	0.54	3	.		0	2	2		2	0.66	1	B+	3.53	0	0	1	3.3
50	30	2	1	2	1	2	1	1	2	2	2	1	1	2	2	2	.	2	2	2	.	.	2	2	2	2	1	2	2	Bacterial sepsis of newborn, unspecified	01727534	20.62	1.45	3	.		3	2	2		1	0.02	0	A+	1.05	0	0	2	3.2
30	19	2	2	1	2	2	1	1	2	2	1	1	1	2	2	2	.	2	2	2	.	.	2	2	2	2	1	2	2	Bacterial sepsis of newborn, unspecified	01727569	11.45	0.71	3	10	10	3	2	2		1	3.44	3	A+	1.5	0	0	1	3.7
29	15	2	2	2	1	2	1	2	2	2	2	1	1	2	1	2	.	2	1	2	.	.	2	2	2	2	1	2	2	Bacterial sepsis of newborn, unspecified	01727873	11.97	1.28	4	.		5	2	2		1	4.99	5	A+	0.82	0	0	1	3.6
39	50	2	2	2	1	1	2	1	2	2	2	1	1	2	1	2	.	2	1	2	.	.	2	2	2	2	2	2	2	Scalp Cellulitis	01727888	1.24	0.37	7	.		7	2	2	2	1	0.01	0	.	1.06	0	0	1	3.7
26	19	2	2	2	1	2	1	2	2	2	2	1	2	2	2	2	.	2	2	2	.	2	2	2	2	2	1	2	2	Bacterial sepsis of newborn, unspecified	01728271	4.98	0.51	3	.		3	2	2		1	0.04	0	A+	1.36	0	0	2	2.9
47	13	2	1	1	2	2	1	2	1	2	2	1	1	2	2	2	2	2	1	1	.	2	2	2	2	2	2	2	2	Neonatal jaundice, unspecified	01728269	26.04	1.21	4	.		0	2	2	1	2	0.65	1	B+	2.47	0	0	2	3.2
20	15	2	2	2	1	1	1	2	2	2	2	1	1	2	1	2	.	2	2	2	.	.	2	2	2	2	1	2	2	Other viral infections of unspecified site	01728245	9.05	1.05	7	.		7	2	2		1	0.05	0	O+	0.57	0	0	1	3.8
30	15	2	2	2	1	1	1	2	2	2	2	1	1	2	1	2	.	2	2	2	.	.	2	2	2	2	1	2	2	Bacterial sepsis of newborn, unspecified	01728274	7.34	1.21	7	.		7	2	2		1	3.98	4	B+	1.12	0	0	2	3.1
34	7	2	2	2	2	2	1	1	1	1	2	1	2	2	2	2	.	2	2	2	.	.	2	2	2	2	2	2	2	Patent ductus arteriosus	01728437	13.12	1.09	3	9	10	3	2	2	2	1	28.48	28	AB+	3.16	0	0	2	2.8
30	29	2	2	2	1	2	1	2	2	2	2	1	1	2	2	2	.	2	2	2	.	.	2	2	2	2	1	2	2	Bacterial sepsis of newborn, unspecified	01728539	6.08	0.55	2	.		3	2	2		1	3.74	4	O+	0.49	0	0	1	3.5
121	78	2	2	2	1	2	2	1	2	1	2	1	1	2	1	2	.	2	1	2	.	.	2	2	2	2	1	2	2	Bacterial sepsis of newborn, unspecified	01728735	9.51	0.69	5	.		6	2	2		1	8.24	8	A+	0.6	0	0	2	3.1
22	12	2	2	2	2	1	2	1	1	2	2	1	2	2	2	2	2	2	2	2	.	.	2	2	2	2	2	2	2	Down's syndrome, unspecified	01728839	13.17	0.67	6	.		0	2	2	2	2	0.42	0	B+	3.34	0	0	2	2.8
30	13	2	2	2	1	2	1	2	2	1	2	1	2	2	1	2	.	2	2	2	.	.	2	2	2	2	2	2	2	Staphylococcal scalded skin syndrome	01729383	2.97	0.55	9	.		9	2	2	2	1	51.73	52	B+	1.48	0	0	2	2.9
21	7	2	1	2	1	2	1	1	2	2	2	1	1		2	2	.	2	2	2	.	.	2	2	2	2	2	2	1	Neonatal jaundice, unspecified	01730000	27.38	1.22	4	.		0	2			2	0.01	0	O+	0.92	0	0	1	3.6
26	7	2	2	2	2	1	1	1	1	2	2	1	1	2	1	2	.	2	2	2	.	.	2	2	2	2	2	2	2	Cellulitis, unspecified	01730001	13.07	0.86	6	9	10	6	2	2	2	1	1.31	1	B+	2.66	0	0	1	3.5
36	17	2	2	2	1	2	1	1	2	1	2	1	1	2	1	2	.	2	1	2	.	.	2	2	2	2	1	2	2	Bacterial sepsis of newborn, unspecified	01730413	5.70	0.61	6	.		7	2	2		1	11.39	11	A+	0.73	0	0	1	3.4
120	27	1	2	2	1	1	1	2	1	2	2	1	2	1	2	2	2	2	1	2	.	.	2	2	2	2	1	2	2	Bacterial sepsis of newborn, unspecified	01729312	10.25	0.67	2	.		3	2	1		1	0.01	0	A+	2.01	1(PROM)	0	2	2.7
24	25	2	2	2	1	2	2	1	2	2	2	1	1	1	1	2	.	2	2	2	.	.	2	2	2	2	1	2	2	Neonatal urinary tract infection	01730690	1.74	0.71	11	.		10	2	1		1	3.59	4	A+	0.76	0	0	1	3.5
36	18	2	1	2	2	1	1	1	2	2	2	1	1	2	2	2	2	2	2	1	.	.	2	2	2	2	2	2	2	Neonatal jaundice, unspecified	01730713	17.75	1.09	2	.		0	2	2	1	2	0.08	0	O+	0.79	0	0	1	3.5
31	12	2	2	2	1	2	2	2	2	1	2	1	1	2	1	2	.	2	2	2	2	.	2	2	2	2	1	2	2	Neonatal urinary tract infection	01730732	13.75	2.56	9	.		8	2	2		1	11.85	12	O+	0.38	0	0	1	3.4
66	12	2	2	2	1	2	2	1	2	2	2	1	2	2	1	2	.	2	2	2	.	.	2	2	2	2	2	2	2	Staphylococcal scalded skin syndrome	01729496	1.49	0.44	32	.		7	2	2	2	1	0.01	0	A+	0.86	0	0	2	2.4
22	12	2	2	2	1	1	2	1	2	2	2	1	2	2	2	2	2	2	2	2	.	.	2	2	2	2	2	2	2	Neonatal jaundice, unspecified	01728839	13.17	0.67	2	.		0	2	2	2	2	0.42	0	B+	1.13	0	0	2	2.8
79	29	2	2	2	1	1	2	1	1	2	2	1	1	2	2	2	.	2	2	2	.	.	2	2	2	1	2	2	2	Congenital Tricuspid Atresia	01731941	10.00	0.77	1	.		0	2	2		2	0.09	0	.	2.92	0	0	2	3
30	13	2	2	2	1	2	1	1	2	2	2	1	1	2	1	2	.	2	2	2	.		2	2	2	2	1	2	2	Meningitis, unspecified	01732331	13.09	1.04	7	.		7	2	2		1	0.98	1	B+	0.73	0	0	2	3.1
54	21	2	2	2	1	2	2	1	2	1	2	1	1	2	1	2	.	2	1	2	.	.	2	2	2	2	1	2	1	Meningitis, unspecified	01733260	2.99	0.86	6	.		7	2	2		1	9.51	10	O+	1.03	0	0	2	3.2
24	15	2	2	1	1	1	1	1	2	2	1	1	2	2	2	2	.	2	2	2	.	.	2	2	2	2	1	2	2	Meningitis, unspecified	01733360	11.07	0.67	7	.		0	2	2		2	0.06	0	O+	0.8	0	0	2	3
38	22	2	1	1	1	2	1	1	2	2	2	1	1	2	2	2	.	2	2	1	.	.	2	2	1	2	2	2	2	Other neonatal hypocalcemia	01733440	13.69	1.91	4	.		0	2	2		2	0.02	0	AB+	0.66	0	0	1	3.6
49	12	2	2	2	2	1	1	1	1	2	2	1	2	2	1	2	.	2	2	2	.	.	2	2	2	1	2	2	2	Cyanosis	01733818	11.30	0.82	5	.		7	2	2		1	1.45	1	B+	4.66	0	0	2	2.6
20	9	2	2	2	1	2	1	2	1	2	2	1	2	2	2	2	.	2	2	2	2	2	2	2	2	2	1	2	2	Meningitis, unspecified	01734038	12.77	1.34	6	.		0	2	2		2	0.03	0	O+	2.21	0	0	2	2.9
18	14	2	2	1	2	2	1	2	1	2	1	1	1	2	2	2	.	2	2	2	.	.	2	2	2	2	2	2	1	Metabolic Acidosis	01734231	11.09	1.59	3	.		0	2	2		2	1.46	1	B+	2.21	0	0	1	4.2
32	18	2	1	2	1	2	1	1	2	2	2	1	1	2	2	2	.	2	2	1	.	.	2	2	2	2	2	2	2	Neonatal jaundice, unspecified	01734496	21.96	1.24	2	.		3	2	2	1	1	0.01	0	B+	0.97	0	0	1	3.3
37	8	2	2	2	1	1	2	1	1	2	2	1	2	1	2	2	.	2	2	2	.	.	2	2	2	2	1	2	2	Neonatal urinary tract infection	01732528	2.76	0.40	2	.		0	2	1		2	0.01	0	A+	2.54	0	0	2	2.2
47	28	2	2	1	1	2	2	2	2	2	1	1	1	2	2	2	.	2	2	2	.	.	2	2	2	2	2	1	2	Gastroenteritis and colitis of unspecified origin	01734990	2.18	0.86	4	.		0	2	2		2	1.45	1	O+	0.73	0	0	1	3.5
36	15	1	1	1	2	2	1	1	2	2	2	1	1	2	1	2	.	2	2	1		2	2	2	2	2	2	2	2	Rotaviral enteritis	01735105	17.54	1.98	2	.		11	2	2	1	1	0.03	0	B+	0.75	0	1	1	3.7
36	25	2	1	1	2	1	1	2	1	2	1	1	1	2	2	2	1	2	2	2	.	.	2	2	2	2	1	2	2	Meningitis, unspecified	01735416	19.72	1.44	12	.		0	2	2		2	4.62	5	A+	7.67	0	0	2	3.2
142	68	2	2	2	2	2	2	2	1	2	2	1	2	2	2	2	.	2	2	2	2	2	2	2	2	2	2	2	2	Viral Gastroenteritis,NOS	01735614	7.60	0.83	12	.		0	2	2	2	2	0.69	1	A+	7.47	0	0	2	2.2
349	42	2	2	2	2	2	2	1	1	2	2	1	2	2	2	2	.	2	2	2	2	.	2	1	2	2	2	1	2	Small for gestational age	01735811	10.71	0.83	4	.		5	2	2		1	1.25	1	A+	4.03	0	0	2	2
42	21	2	2	1	2	1	2	1	2	2	1	1	1	2	1	2	.	2	2	2	.	.	2	2	2	2	1	2	2	Bacterial sepsis of newborn, unspecified	01735277	11.90	1.37	4	.		7	2	2		1	0.03	0	A+	0.96	0	0	1	3.4
36	15	1	1	1	1	2	1	1	2	2	2	1	1	2	2	2	.	2	2	1	.	.	2	2	2	2	2	2	2	Omphalitis of newborn with or without mild hemorrhage	01735105	17.54	1.98	7	.		4	2	2	1	1	0.03	0	B+	0.58	0	1	1	3.7
49	35	2	2	1	1	1	2	2	2	2	1	1	1	2	2	2	.	2	2	2	.	.	2	2	2	2	1	2	2	Other bacterial sepsis of newborn	01734593	6.13	0.80	3	.		0	2	2		2	0.62	1	O+	0.59	0	0	1	3.4
95	32	1	2	2	1	1	1	1	2	1	2	1	1	2	1	2	.	2	1	2	.	.	2	2	2	2	2	2	2	Diseases of upper respiratory tract, unspecified	01734547	9.00	0.71	6	.		10	2	2	2	1	55.85	56	A+	1.25	1(MAS)	0	1	3.7
39	10	2	2	2	2	1	1	1	1	2	2	1	1	2	2	2	.	2	2	2	.	.	2	2	2	2	2	2	2	Meconium plug syndrome	01736565	9.35	0.55	17	.		0	2	2	2	2	0.33	0	B+	3.47	0	0	1	3.5
47	21	2	2	2	1	2	1	2	1	2	2	1	1	2	1	2	.	2	1	2	.	.	2	2	2	1	2	2	2	Other congenital malformations of aorta	01736029	10.37	0.88	2	9	10	7	2	2		1	0.09	0	A+	2.69	0	0	1	3.7
48	23	2	2	1	2	2	1	2	1	2	2	1	1	2	2	2	.	2	2	2	.	.	2	2	2	2	2	2	2	Infalmmatory disorders of scrotum	01737199	8.62	0.79	7	9	10	3	2	2	2	1	0.40	0	B+	5.18	0	0	1	3.6
26	21	2	2	2	1	1	1	1	2	2	2	1	1	1	1	2	.	2	2	2	.	.	2	2	2	2	1	2	2	Other bacterial sepsis of newborn	01737311	2.73	1.03	3	.		5	2	1		1	1.89	2	AB+	0.88	0	0	2	3.2
123	17	2	2	2	2	2	1	1	2	1	2	1	2	2	2	2	.	2	2	2	.	.	2	2	2	2	1	2	2	Other bacterial sepsis of newborn	01737285	6.30	1.11	5	.		3	2	2		1	17.32	17	B+	1.47	0	0	2	3
28	12	2	1	1	2	1	1	1	2	2	2	1	1	2	2	2	2	2	2	1	2	2	2	2	2	2	2	2	2	Neonatal jaundice, unspecified	01737362	20.76	1.53	4	.		0	2	2	1	2	4.71	5	O+	1.49	0	0	1	3.3
32	22	2	2	2	1	2	2	2	2	2	2	1	2	1	2	2	.	2	2	2	.	.	2	1	2	2	2	2	2	Congenital ( Sternomastoid ) Torticollis	01737569	2.10	1.14	2	.		5	2	1	2	1	0.26	0	O+	0.63	0	0	2	2.4
34	10	2	1	2	2	1	1	1	1	2	2	1	1	2	2	2	.	2	2	1	.	.	2	2	2	2	2	2	2	Other neonatal hypocalcemia	01737597	16.42	1.94	11	.		0	2	2	1	2	2.45	2	B+	2.13	0	0	1	3.9
44	17	2	2	1	2	2	1	1	2	2	1	1	2	2	2	2	.	2	2	2	.	.	2	2	2	2	2	2	1	Gastroenteritis and colitis of unspecified origin	01737934	9.48	1.99	6	.		5	2	2		1	0.79	1	A+	1.39	0	0	2	2.8
30	17	2	1	1	2	2	1	1	2	1	1	1	1	2	1	2	.	2	2	2	.	.	2	2	2	2	1	2	2	Other bacterial sepsis of newborn	01737989	19.34	1.59	5	.		10	2	2		1	13.34	13	O+	1.97	0	0	2	3.1
22	11	2	2	2	1	2	2	2	2	1	2	1	2	1	2	2	.	2	2	2	.	.	2	2	2	2	1	2	2	Bacterial sepsis of newborn, unspecified	01738080	4.34	0.48	10	.		0	2	1		2	32.36	32	A+	1.97	0	0	2	2.9
81	14	1	2	2	1	2	2	1	2	2	2	1	1	2	2	2	.	2	1	2	.	.	2	2	2	2	2	1	2	Gastroenteritis and colitis of unspecified origin	01736610	2.61	0.37	2	.		0	2	2		2	0.01	0	A+	0.71	1(fetal distress)	0	2	3.2
29	8	2	1	1	2	2	1	1	1	2	2	1	1	2	1	2	.	2	2	1	.	.	2	2	2	2	2	2	2	Neonatal jaundice, unspecified	01738429	20.79	1.46	3	.		14	2	2	1	1	1.19	1	B+	2.2	0	0	1	3.8
45	31	2	2	2	1	2	2	1	2	2	2	1	1	2	2	2	.	2	2	2	.	.	2	2	2	2	2	2	2	Neonatal cardiac failure	01738559	12.55	1.65	33	9	10	0	2	2	2	2	0.01	0	O+	1.97	0	0	1	3.5
35	20	2	2	1	2	1	1	2	1	2	2	1	2	2	1	2	.	2	2	2	.	.	2	2	2	2	2	2	2	Rotaviral enteritis	01738745	6.05	0.66	4	9	10	6	2	2	2	1	1.29	1	A+	4.91	0	0	2	2.9
35	14	2	2	2	2	2	2	2	1	1	2	1	1	2	2	2	.	2	2	2	.	.	2	2	2	2	2	2	2	Other bacterial sepsis of newborn	01739308	8.09	0.91	6	.		0	2	2	2	2	13.55	14	A+	4.49	0	0	1	3.5
57	16	2	2	2	2	1	1	1	1	2	2	1	1	2	2	2	.	2	2	2	.	.	2	2	2	2	2	2	2	Gastroenteritis and colitis of unspecified origin	01739642	10.15	0.57	3	9	0	0	2	2	2	2	1.39	1	A+	3.97	0	0	1	3.4
65	14	2	2	1	2	1	2	1	1	2	2	1	2	2	2	2	.	2	2	2	.	.	2	2	2	2	2	2	2	Congenital hypotonia	01739695	11.41	0.73	3	9	10	5	2	2	2	1	0.05	0	A+	3.99	0	0	2	2.8
35	13	2	2	2	2	1	1	1	1	2	2	1	1	2	2	2	.	2	2	2	.	.	2	2	2	1	2	2	2	Cerebral infarction due to unspecified occlusion or stenosis of Middle cerebral artery	01739731	7.52	0.75	10	.		0	2	2		2	0.41	0	A+	4.28	0	0	1	4.4
29	16	2	2	1	2	2	1	2	1	2	1	1	1	2	1	2	.	2	2	2	2	.	2	2	2	2	1	2	2	Rotaviral enteritis	01740251	7.51	1.41	4	.		7	2	2		1	0.75	1	A+	2.92	0	0	2	3.2
94	47	2	2	2	1	1	1	2	2	2	2	1	1	2	2	2	.	2	1	2	.	.	2	2	2	2	2	2	2	Unilateral or unspecified of Other acute nonsuppurative otitis media	01740271	1.42	0.41	7	.		3	2	2	2	1	0.13	0	.	0.78	0	0	2	3.2
41	21	2	2	2	1	1	1	1	2	1	2	1	1	2	2	2	.	2	2	2	.	2	2	2	2	2	2	2	1	Gastroenteritis and colitis of unspecified origin	01740360	1.42	0.56	4	9	10	0	2	2		2	12.31	12	A+	1.57	0	0	1	3.3
88	23	2	1	1	2	2	1	1	1	2	2	1	1	2	2	2	.	2	2	1	.	.	2	2	2	1	2	2	2	Gastroenteritis and colitis of unspecified origin	01740378	17.61	1.06	5	8	10	0	2	2		2	1.43	1	B+	3	0	0	1	3.8
54	28	2	1	1	2	1	1	1	1	2	2	1	1	2	2	2	.	2	2	1	.	.	2	2	2	2	2	2	2	Rotaviral enteritis	01740679	14.88	0.86	3	.		4	2	2	1	1	0.20	0	A+	2.41	0	0	2	3.1
48	24	2	1	2	1	1	1	2	1	2	2	1	2	2	2	2	.	2	1	1	.	.	2	2	2	2	2	2	2	Staphylococcal scalded skin syndrome	01740868	15.61	1.13	4	.		0	2	2	1	2	0.01	0	.	2.06	0	0	2	2.6
34	12	2	2	1	2	2	2	2	2	2	1	1	1	2	2	2	.	2	2	2	.	.	2	2	2	2	2	2	1	Rotaviral enteritis	01741331	4.99	0.83	4	9	10	5	2	2		1	0.73	1	A+	0.65	0	0	1	3.3
28	17	1	2	1	2	2	1	2	2	2	2	1	1	2	1	2	.	2	2	2	.	.	2	2	2	2	2	2	2	Convulsions of newborn	01741672	14.13	2.33	5	.		7	2	2	2	1	2.08	2	O+	1.82	1(PROM)	0	1	3.4
23	15	2	2	2	1	1	1	2	2	1	2	1	1	2	2	2	.	2	2	2	.	.	2	2	2	2	1	2	2	Other bacterial sepsis of newborn	01742048	2.57	0.89	8	9	10	0	2	2		2	8.84	9	O+	0.57	0	0	2	3.1
75	9	2	2	2	2	2	2	2	1	2	2	1	1	2	1	2	.	2	2	2	.	.	2	2	2	2	2	1	2	Congenital (Aganglionic ) Megacolon	01742329	11.72	0.76	5	.		5	2	2		1	0.85	1	B+	4.74	0	0	1	3.7
47	18	2	2	1	2	1	1	1	1	2	2	1	1	2	2	2	.	2	2	2	.	.	2	2	2	2	2	2	2	Omphalitis of newborn with or without mild hemorrhage	01742773	10.75	0.74	5	.		4	2	2	2	1	2.47	2	A+	2.57	0	0	1	3.5
32	26	1	2	1	2	2	1	1	1	1	2	1	1	2	2	2	.	2	2	2	.	.	2	2	2	2	2	2	2	Bacterial sepsis of newborn, unspecified	01742801	7.98	0.75	4	.		0	2	2	2	2	25.87	26	A+	3.33	1(PROM)	0	1	4.1
338	65	2	2	2	2	2	1	1	1	1	2	1	1	2	1	2	.	2	2	2	.	.	2	2	2	2	2	2	2	Hemangioma of hepatobiliary system	01743291	10.70	1.42	4	.		14	2	2	2	1	5.17	5	O+	3.13	0	0	2	3.2
26	13	2	2	2	1	1	2	1	2	1	2	1	1	2	2	2	.	2	2	2	.	.	2	2	2	2	1	2	2	Bacterial sepsis of newborn, unspecified	01743143	10.49	1.07	15	.		0	2	2		2	5.42	5	A+	1.63	0	0	1	3.4
47	16	2	2	1	2	1	1	2	1	2	1	1	1	2	2	2	.	2	2	2	.	.	2	2	2	2	2	2	1	Rotaviral enteritis	01743393	13.03	1.40	3	9	10	0	2	2		2	0.52	1	O+	3.06	0	0	1	3.5
42	9	2	2	1	2	1	2	2	1	2	2	1	1	2	2	2	.	2	1	2	.	.	2	2	2	2	2	2	2	Rotaviral enteritis	01743147	11.48	0.97	4	9	10	4	2	2	2	1	0.58	1	A+	2.88	0	0	2	3.2
35	21	2	2	1	2	2	2	1	2	2	2	1	1	2	2	2	.	2	2	2	.	.	2	2	2	2	2	2	2	Rotaviral enteritis	01743730	11.12	1.31	5	.		0	2	2	2	2	0.39	0	B+	1.25	0	0	1	3.3
26	20	2	2	2	2	1	1	2	2	2	2	1	1	2	2	2	.	2	2	2	.	.	2	2	2	2	2	2	1	Other viral enteritis	01743937	12.74	1.05	3	9	10	0	2	2		2	0.17	0	A+	1.51	0	0	1	3.7
67	18	2	2	2	2	2	2	2	1	2	2	1	2	2	2	2	.	2	2	2	.	.	2	2	2	2	2	2	2	Pneumomediastinum originating in the perinatal period	01743898	6.71	0.53	3	.		0	2	2	2	2	4.57	5	A+	4.39	0	0	2	3
25	16	2	1	2	1	2	1	1	2	2	2	1	1	1	2	2	2	2	2	1	.	.	2	2	2	2	2	2	2	Neonatal jaundice, unspecified	01744121	23.68	1.44	2	.		4	2	2	1	1	0.36	0	O+	0.74	0	0	1	3.6
31	18	2	2	2	1	2	1	2	2	2	2	1	1	1	2	2	.	2	1	2	.	.	2	2	2	2	2	2	2	Acute bronchitis due to respiratory syncytial virus	01744294	12.35	1.14	5	8	10	0	2	1	2	2	0.22	0	A+	0.76	0	0	1	4
37	18	2	2	1	2	2	2	1	1	2	2	1	1	2	1	2	.	2	2	2	.	.	2	2	1	2	2	2	2	Rotaviral enteritis	01744358	12.45	1.35	3	.		7	2	2		1	0.10	0	O+	4.81	0	0	1	3.7
29	13	2	2	2	1	1	1	2	2	2	2	1	1	1	1	2	.	2	2	2	.	.	2	2	2	2	1	2	2	Meningitis	01744307	1.87	0.81	7	.		6	2	1		1	1.83	2	A+	0.52	0	0	1	3.6
24	9	2	1	2	2	2	1	1	2	2	2	1	1	2	2	2	.	2	2	1	.	.	2	2	2	2	2	2	2	Meningitis, unspecified	01744436	20.48	1.72	7	.		0	2	2	1	2	0.05	0	A+	1.34	0	0	1	3.4
20	9	2	2	2	1	2	2	2	2	2	2	1	2	2	2	2	.	2	2	2	.	.	2	2	1	2	2	2	2	Convulsions of newborn	01744535	4.03	0.60	5	.		4	2	2		1	0.01	0	O+	1.2	0	0	2	2.5
26	17	2	2	2	1	1	1	1	2	1	2	1	1	1	1	2	.	2	1	2	.	.	2	2	2	1	2	2	2	Respiratory syncytial virus pneumonia	01744805	1.29	0.54	5	.		14	2	1		1	49.85	50	A+	1.56	0	0	1	3.7
18	13	2	2	2	1	1	1	2	2	1	2	1	1	2	2	2	.	2	2	2	.	2	2	2	2	2	1	2	2	Encephalopathy	01744917	4.42	0.93	16	.		0	2	2		2	81.03	81	O+	1.48	0	0	1	3.8
27	14	1	1	1	2	2	1	1	2	2	2	1	1	2	2	2	.	2	2	1	.	.	2	2	2	2	2	2	2	Neonatal jaundice, unspecified	01745022	17.46	1.81	2	.		0	2	2	1	2	2.21	2	A+	0.98	0	1	2	3.1
20	7	2	1	2	2	2	1	1	2	2	2	1	1	2	2	2	.	2	1	1	.	.	2	2	2	2	2	2	2	Neonatal jaundice, unspecified	01745174	26.84	1.30	2	.		0	2	2	1	2	0.03	0	A+	0.93	0	0	1	3.9
20	6	2	1	2	2	1	1	2	1	2	2	1	1	2	2	2	.	2	1	1	.	.	2	2	2	2	2	2	2	Gastroenteritis and colitis of unspecified origin	01745143	19.71	0.98	4	.		0	2	2	1	2	0.27	0	A+	2.07	0	0	1	3.3
32	23	2	2	2	1	1	2	2	2	2	2	1	1	2	1	2	.	2	2	2	.	.	2	2	2	2	2	1	2	Congenital hypertrophic pyloric stenosis	01745196	8.79	1.33	5	.		5	2	2		1	0.01	0	O+	0.87	0	0	2	3
31	29	2	2	2	1	2	1	2	2	1	2	1	1	1	2	2	.	2	1	2	.	.	2	2	2	2	1	2	2	Respiratory syncytial virus pneumonia	01745419	3.06	1.47	6	.		0	2	1		2	11.56	12	B+	0.25	0	0	1	4
46	39	2	1	1	1	1	1	1	2	2	2	1	1	2	2	2	.	2	2	1	.	.	2	2	2	2	2	2	2	Neonatal jaundice, unspecified	01745672	18.77	0.87	2	.		0	2	2	1	2	0.07	0	A+	0.81	0	0	2	3.1
39	21	2	2	2	1	1	1	2	2	2	2	1	1	2	2	2	.	2	2	2	.	.	2	2	1	2	2	2	2	Convulsions of newborn	01745673	1.57	0.45	2	.		3	2	2		1	0.03	0	.	0.98	0	0	2	3
23	13	2	2	2	1	2	1	2	2	2	2	1	2	2	2	2	.	2	2	2	.	.	2	2	2	2	2	2	2	Pneumonia, unspecified	01745634	1.36	0.65	3	.		5	2	2	2	1	1.54	2	.	0.83	0	0	2	2.8
20	11	2	2	2	1	1	1	1	2	2	2	1	1	1	1	2	.	2	2	2	.	.	2	2	2	2	2	2	2	Acute bronchiolitis, unspecified	01745288	8.45	1.37	4	.		6	2	1	2	1	0.33	0	A+	0.92	0	0	1	3.5
34	20	2	2	2	1	2	1	2	2	2	2	1	2	1	2	2	.	2	2	2	.	.	2	2	2	2	1	2	2	Acute bronchitis due to respiratory syncytial virus	01745643	1.41	0.58	5	.		3	2	1		1	0.76	1	AB+	1.36	0	0	2	2.9
78	16	2	2	2	1	1	1	1	2	2	2	1	1	1	2	2	.	2	2	2	.	.	2	2	2	2	1	2	2	Acute bronchiolitis, unspecified	01744923	5.20	0.43	3	.		3	2	1		1	0.66	1	B+	0.97	0	0	1	3.5
93	38	2	2	2	1	1	2	2	2	2	2	1	2	1	2	2	.	2	1	2	.	.	2	2	2	2	2	2	2	Acute bronchiolitis, unspecified	01746183	0.67	0.32	7	.		0	2	1	2	2	1.69	2	A+	1.03	0	0	2	2.5
28	9	2	2	2	2	2	2	1	1	2	2	1	1	2	2	2	.	2	2	2	.	.	2	2	2	2	2	2	2	Congenital hydronephrosis	01746545	10.40	0.84	1	.		3	2	2	2	1	0.32	0	O+	3.08	0	0	2	3
37	27	2	2	2	1	2	1	2	2	1	2	1	1	1	2	2	.	2	2	2	.	.	1	2	2	2	1	2	2	Other bacterial sepsis of newborn	01746840	5.65	0.93	5	.		3	2	1		1	6.04	6	A+	1.11	0	0	1	3.3
48	33	1	2	1	2	2	2	1	2	1	2	1	1	2	2	2	.	2	2	2	.	.	2	2	2	2	2	2	2	Neonatal aspiration of meconium	01746846	7.64	0.95	6	.		3	2	2	2	1	5.11	5	O+	1.11	1(MAS)	0	1	3.5
28	11	2	2	2	2	2	1	1	2	2	2	1	1	2	2	2	.	2	2	2	.	.	2	2	1	2	2	2	2	Convulsions of newborn	01746830	8.65	0.78	13	.		0	2	2		2	2.92	3	B+	1.71	0	0	2	3.2
22	17	2	2	2	1	1	2	2	2	2	2	1	1	1	2	2	.	2	2	2	.	.	2	2	2	2	2	2	2	Acute bronchiolitis, unspecified	01747067	1.53	0.61	3	.		4	2	1	2	1	0.04	0	A+	0.74	0	0	2	3
39	18	2	2	2	1	1	1	1	2	2	2	1	2	2	2	2	.	2	1	2	.	.	2	2	2	1	2	2	2	Unspecified pulmonary hemorrhage originating in the perinatal period	01747108	2.09	0.64	4	.		4	2	2		1	0.02	0	B+	0.78	0	0	2	2.4
38	23	2	2	1	2	2	1	1	2	1	1	1	1	2	1	2	.	2	2	2	.	.	2	2	2	2	2	1	2	Rotaviral enteritis	01747201	12.62	0.93	3	9	10	4	2	2		1	11.44	11	O+	1.67	0	0	2	3.1
40	9	2	1	1	2	2	1	2	1	1	2	1	1	2	1	2	.	2	2	1	.	.	2	2	2	2	2	2	2	Stenosis of pulmonary artery	01747211	15.25	0.84	5	.		7	2	2	1	1	8.15	8	B+	3.94	0	0	1	3.3
38	31	2	2	2	1	1	1	2	2	2	2	1	1	1	2	2	.	2	2	2	.	.	2	2	2	2	1	2	2	Acute bronchiolitis, unspecified	01747487	0.87	0.28	6	.		0	2	1		2	3.56	4	A+	1.41	0	0	2	3.1
28	19	2	2	2	1	1	2	2	2	2	2	1	1	1	2	2	.	2	1	2	.	.	2	2	2	2	2	2	2	Acute bronchiolitis, unspecified	01747126	1.19	0.46	7	10	10	0	2	1	2	2	0.69	1	O+	1.02	0	0	1	3.3
21	8	2	1	2	2	1	1	2	1	2	2	1	1	2	2	2	2	2	1	1	2	2	2	2	2	2	2	2	2	Neonatal jaundice, unspecified	01747829	20.72	1.43	4	.		0	2	2	1	2	0.08	0	B+	8.48	0	0	1	3.7
33	14	2	2	2	1	2	2	2	2	2	2	1	2	1	2	2	.	2	2	2	.	.	2	2	2	2	2	2	2	Acute bronchiolitis, unspecified	01747847	3.60	1.47	4	.		0	2	1	2	2	0.05	0	B+	1.33	0	0	2	2.8
37	21	2	2	2	1	1	1	2	2	2	2	1	1	1	2	2	.	2	2	2	.	.	2	2	2	2	2	2	2	Acute bronchiolitis, unspecified	01747853	0.93	0.36	4	9	10	0	2	1	2	2	0.15	0	AB+	1.53	0	0	1	3.5
27	12	1	1	2	1	2	2	1	2	2	2	1	1	1	2	2	2	2	2	2	.	.	2	2	2	2	2	1	2	Neonatal jaundice, unspecified	01748236	27.51	1.31	7	9	0	0	2	1		2	0.51	1	B+	1.28	1(fetal distress)	0	2	3.1
27	18	2	2	2	1	1	2	1	2	2	2	1	1	1	1	2	.	2	2	2	.	.	2	2	2	2	2	1	2	Acute bronchiolitis, unspecified	01745880	1.53	0.62	4	.		4	2	1		1	0.20	0	O+	1.24	0	0	2	3.2
35	17	2	2	1	2	1	1	1	1	2	1	1	1	2	2	2	.	2	2	2	.	.	2	2	2	2	1	2	2	Bacterial sepsis of newborn, unspecified	01748524	11.27	0.76	4	.		4	2	2		1	3.42	3	A+	3.19	0	0	1	3.3
33	11	2	2	2	1	2	1	2	2	2	2	1	2	1	2	2	.	2	2	2	.	.	2	2	2	2	1	2	2	Acute bronchiolitis, unspecified	01748983	7.69	1.08	6	9	10	0	2	1		2	0.54	1	O+	1.45	0	0	2	2.4
61	14	2	2	1	2	1	2	2	1	2	1	1	1	2	2	2	2	2	2	2	.	2	2	2	2	2	2	1	2	Rotaviral enteritis	01749467	8.39	0.77	3	9	10	4	2	2		1	0.44	0	AB+	4.05	0	0	1	3.3
34	13	2	2	1	2	1	2	1	2	1	2	1	1	2	2	2	.	2	2	2	.	.	2	2	2	2	2	2	2	Viral Gastroenteritis,NOS	01749396	11.93	0.81	4	.		0	2	2	2	2	6.93	7	O+	1.29	0	0	2	3.2
48	36	2	1	2	1	1	1	1	2	2	2	1	1	2	2	2	2	2	1	2	.	2	2	2	2	2	2	1	2	Neonatal jaundice, unspecified	01749557	24.04	1.31	2	.		3	2	2		1	0.01	0	A+	0.64	0	0	1	3.5
28	18	2	2	2	1	1	2	1	2	2	2	1	1	2	2	2	.	2	2	2	.	.	2	2	2	2	2	1	2	Bacterial sepsis of newborn, unspecified	01749758	1.11	0.53	2	.		3	2	2		1	0.01	0	A+	1.27	0	0	1	3.7
21	15	2	2	2	1	1	2	1	1	2	2	1	2	1	2	2	.	2	2	2	.	.	2	2	2	2	1	2	2	Viral infection, unspecified NOS	01749744	1.50	0.46	3	.		0	2	1		2	3.95	4	A+	2.33	0	0	2	2.8
33	19	2	1	1	2	1	1	1	2	2	2	1	2	2	2	2	.	2	2	1	.	.	2	2	2	2	2	2	2	Rotaviral enteritis	01749984	16.24	1.36	4	.		0	2	2	1	2	0.13	0	B+	1.21	0	0	2	2.7
41	14	2	1	2	2	2	1	1	1	1	2	1	2		1	1	.	2	1	1	.	.	2	2	2	2	2	2	2	Congenital Anomaly NOS	01749991	14.38	0.90	6	.		23	1		1	1	6.21	6	O+	2.65	0	0	2	2.6
43	23	2	2	2	1	1	2	2	2	1	2	1	1	2	2	2	.	2	2	2	.	.	2	2	2	2	1	1	2	Bacterial sepsis of newborn, unspecified	01749980	9.94	1.17	22	.		0	2	2		2	145.33	145	B-	1.12	0	0	2	3.2
52	30	2	2	2	1	1	1	2	1	2	2	1	2	2	2	2	.	2	2	2	.	.	2	2	2	2	2	2	2	Cephalhematoma due to birth injury	01750237	10.40	0.86	2	.		0	2	2	2	2	0.12	0	O+	2.27	0	0	2	2.4
31	13	1	2	1	1	2	1	2	2	2	1	1	2	2	1	2	2	2	2	2	.	.	2	2	2	2	2	2	1	Rotaviral enteritis	01750796	10.18	1.02	4	10	10	7	2	2		1	0.02	0	O+	1.17	1(PROM)	0	2	2.5
32	18	2	2	2	1	2	1	2	2	1	2	1	1	2	2	2	.	2	2	2	.	.	2	2	2	2	2	2	2	Neonatal urinary tract infection	01750789	4.45	0.67	7	.		3	2	2	2	1	84.21	84	B+	0.88	0	0	1	3.4
79	17	2	2	2	1	1	1	1	2	2	2	1	1	1	2	2	.	2	2	2	.	.	2	2	2	2	1	1	1	Gastroenteritis and colitis of unspecified origin	01749101	9.88	0.57	9	9	10	3	2	1		1	4.55	5	O+	0.45	0	0	2	3
31	19	2	2	2	1	2	2	2	2	2	2	1	1		2	2	.	2	2	2	.	.	2	2	1	2	2	2	2	Convulsions of newborn	01751187	4.62	0.67	2	9	10	0	2			2	0.02	0	B+	1.43	0	0	2	3.1
24	12	2	1	2	1	1	2	2	2	2	2	1	2	2	2	2	.	2	1	1	.	.	2	2	2	2	2	2	2	Neonatal jaundice, unspecified	01751381	17.44	1.07	2	9	10	0	2	2	1	2	0.01	0	.	0.93	0	0	2	2.5
36	19	2	2	2	1	2	2	1	2	2	2	1	1	2	2	2	.	2	2	2	.	.	2	2	2	2	2	2	2	Transient tachypnoea of newborn	01751618	6.20	0.94	2	.		3	2	2	2	1	0.03	0	A+	0.65	0	0	1	3.6
34	27	2	2	2	1	1	1	2	2	2	2	1	1	1	2	2	.	2	2	2	.	.	2	2	2	2	1	1	2	Coronavirus infection, unspecified	01751936	1.00	0.50	3	.		0	2	1		2	0.57	1	O+	0.89	0	0	2	3
34	10	2	1	2	2	1	1	1	1	2	2	1	1	2	1	2	2	2	2	1	.	2	2	2	2	2	2	2	2	Neonatal jaundice, unspecified	01752045	21.46	1.50	2	.		21	2	2	1	1	2.74	3	A+	4.06	0	0	2	3.1
22	14	2	2	2	1	2	1	2	2	1	2	1	1	2	2	2	.	2	2	2	.	.	2	2	2	2	1	2	2	Bacterial sepsis of newborn, unspecified	01752252	2.03	0.82	20	.		0	2	2		2	41.97	42	AB+	1.48	0	0	2	3.1
36	13	2	1	2	1	2	1	1	2	2	2	1	2	2	2	2	2	2	2	1	.	.	2	2	2	2	2	2	2	Neonatal jaundice, unspecified	01752371	24.77	1.25	2	9	10	4	2	2	1	1	0.01	0	B+	0.82	0	0	2	3
42	10	2	1	2	2	1	1	1	1	1	2	1	1	2	2	2	.	2	2	1	.	.	2	2	2	2	2	2	2	Bacterial sepsis of newborn, unspecified	01752284	12.15	0.94	12	.		0	2	2	1	2	17.41	17	AB+	6.45	0	0	2	3
30	11	2	1	2	1	2	1	1	2	2	2	1	2	2	2	2	2	2	1	1	.	2	2	2	2	2	2	2	2	Neonatal jaundice, unspecified	01752464	16.52	1.44	2	.		0	2	2	1	2	0.01	0	O+	1.17	0	0	2	3
39	21	2	2	2	1	1	2	2	2	2	2	1	1	2	2	2	.	2	2	2	.	.	2	2	2	2	2	2	1	Gastroenteritis and colitis of unspecified origin	01752468	2.12	0.59	2	9	10	0	2	2		2	0.01	0	B+	1.14	0	0	1	3.3
30	11	2	1	2	2	1	1	1	1	2	2	1	1	2	2	2	2	2	2	1	2	2	2	2	2	2	2	2	2	Neonatal jaundice, unspecified	01752712	33.62	2.04	4	.		3	2	2	1	1	0.10	0	B+	3.01	0	0	1	3.8
33	22	2	2	1	2	2	1	1	1	2	1	1	1	2	2	2	.	2	2	2	.	.	2	2	2	2	1	2	2	Rotaviral enteritis	01752760	12.35	1.17	4	9	10	4	2	2		1	4.54	5	A+	2.07	0	0	1	3.8
21	11	2	2	2	1	2	2	2	2	2	2	1	1	2	2	2	.	2	2	2	.	2	2	2	2	2	2	2	2	Gastroenteritis and colitis of unspecified origin	01752837	12.31	1.97	4	9	10	4	2	2	2	1	1.07	1	A+	1.07	0	0	1	3.6
23	19	2	2	2	1	1	2	2	2	1	2	1	2	2	2	2	.	2	1	2	.	.	2	2	2	2	2	2	2	Pneumonia, unspecified	01751591	2.41	0.75	6	.		0	2	2	2	2	10.61	11	B+	1.17	0	0	2	2.8
37	14	2	1	2	1	2	1	1	2	2	2	1	1	2	1	2	.	2	2	1	.	.	2	2	1	2	2	2	2	Convulsions of newborn	01753047	15.49	2.48	4	9	10	7	2	2		1	0.01	0	.	0.87	0	0	1	3.8
33	15	2	2	2	1	2	1	2	2	1	2	1	1	2	2	2	.	2	2	2	.	.	2	2	2	2	1	2	2	Acute Pyelitis	01753231	1.48	0.43	10	.		3	2	2		1	31.17	31	B+	1.81	0	0	2	3.1
31	19	2	2	1	2	1	1	2	1	2	1	1	1	2	2	2	.	2	2	2	.	.	2	2	2	2	1	2	1	Rotaviral enteritis	01753329	8.88	0.63	2	.		3	2	2		1	0.61	1	B+	2.9	0	0	1	3.4
34	30	2	1	1	1	2	1	2	1	2	2	1	1	2	2	2	2	2	2	1	.	.	2	2	2	2	2	2	2	Neonatal jaundice, unspecified	01753669	16.95	1.72	3	9	10	0	2	2	1	2	0.09	0	O+	2.22	0	0	1	3.3
23	19	2	2	2	1	1	2	2	2	1	2	1	2	2	2	2	.	2	1	2	.	.	2	2	2	2	2	2	2	Acute bronchiolitis, unspecified	01751591	2.41	0.75	4	9	10	3	2	2	2	1	10.61	11	B+	0.96	0	0	2	2.8
31	21	2	1	1	2	1	1	1	1	2	2	1	1	2	2	2	.	2	2	1	.	.	2	2	2	2	2	2	2	Rotaviral enteritis	01754059	14.25	1.10	3	10	10	0	2	2	1	2	2.56	3	A+	3.96	0	0	1	3.5
32	19	2	1	2	2	1	1	2	1	2	2	1	1	2	2	2	2	2	2	1	.	2	2	2	2	2	2	2	2	Neonatal jaundice, unspecified	01753987	22.84	2.15	5	.		0	2	2	1	2	0.44	0	O+	9.94	0	0	2	3.2
45	18	2	1	2	1	1	1	2	2	2	2	1	1	2	2	2	.	2	2	2	.	.	2	2	2	2	1	2	2	Rotaviral enteritis	01754084	14.15	1.45	3	.		0	2	2		2	0.01	0	B+	1.1	0	0	2	3.2
30	10	2	2	2	2	2	2	1	1	2	2	1	1	2	2	2	.	2	2	2	.	.	2	2	2	2	2	2	1	Perinatal digestive system disorder, unspecified	01754168	12.63	1.42	2			0	2	2		2	0.86	1	B+	3.82	0	0	2	3.1
83	38	2	2	2	1	2	1	2	2	2	2	1	1	1	2	2	.	2	2	2	.	.	2	2	1	2	2	2	2	Convulsions of newborn	01754240	7.63	0.90	4	.		0	2	1		2	0.43	0	B+	0.99	0	0	2	3.1
31	20	2	2	1	2	1	1	2	2	2	1	1	1	2	2	2	.	2	2	2	.	.	2	2	2	2	2	2	1	Rotaviral enteritis	01754844	11.44	1.01	2	.		3	2	2		1	0.14	0	.	.	0	0	1	3.4
32	19	2	2	1	2	1	1	1	1	2	1	1	1	1	1	2	.	2	2	2	.	.	2	2	2	2	1	2	2	Rotaviral enteritis	01755384	13.75	0.94	3	.		7	2	1		1	0.58	1	B+	4.53	0	0	1	3.6
21	14	2	2	2	1	2	2	2	2	1	2	1	1	1	2	2	.	2	2	2	.	.	2	2	2	2	1	2	2	Neonatal urinary tract infection	01755390	1.64	0.75	7	.		0	2	1		2	11.96	12	B+	0.94	0	0	1	3.7
30	19	2	2	1	1	1	2	1	2	2	2	1	2	2	2	2	2	2	2	2	.	.	2	2	2	2	2	2	2	Neonatal jaundice, unspecified	01755174	13.29	1.38	2	9	10	0	2	2	2	2	0.01	0	A+	0.88	0	0	2	2.4
32	25	2	2	1	1	2	2	2	2	2	2	1	1	2	2	2	.	2	2	2	.	.	2	2	2	2	2	2	2	Fracture of shaft of femur Closed	01755445	10.02	1.67	12	9	10	0	2	2	2	2	1.22	1	A+	0.69	0	0	1	3.9
25	11	2	1	1	2	2	1	1	2	2	2	1	1	2	2	2	.	2	1	1	.	.	2	2	2	2	2	2	2	Perimembranous Ventricular septal defect	01755694	15.49	0.93	3	9	10	0	2	2	1	2	0.26	0	A+	1.21	0	0	1	3.6
50	11	2	1	2	2	1	2	1	1	2	2	1	1	2	2	2	2	2	2	1	.	2	2	2	2	2	2	2	2	Neonatal jaundice, unspecified	01755998	17.79	1.14	2	.		0	2	2	1	2	1.26	1	O+	4.65	0	0	2	3.1
21	13	2	1	1	2	2	2	2	2	2	2	1	1	2	1	2	.	2	2	1	.	.	2	2	2	2	2	2	2	Patent ductus arteriosus	01756002	16.00	0.86	5	.		6	2	2	1	1	0.77	1	B+	1.4	0	0	2	3.2
33	13	2	1	2	2	2	1	2	2	2	2	1	1	2	2	2	2	2	2	1	.	2	2	2	2	2	2	2	2	Neonatal skin infection	01756132	20.18	1.95	6	.		0	2	2	1	2	0.24	0	B+	1.53	0	0	2	3.2
38	14	2	2	1	2	2	1	1	2	1	1	1	1	2	2	2	.	2	1	2	.	.	1	2	2	2	1	2	2	Bacterial sepsis of newborn, unspecified	01756422	12.93	1.10	4	.		8	2	2		1	8.12	8	O+	1.65	0	0	2	3.2
48	27	1	2	2	1	2	1	2	2	2	2	1	2	1	2	2	.	2	1	2	.	.	2	2	2	2	2	2	2	Convulsions of newborn	01756590	2.34	0.91	9	9	10	3	2	1	2	1	4.13	4	A+	1.93	1(MAS)	0	2	2.7
52	15	2	2	1	2	2	2	2	1	2	2	1	1	2	1	2	.	2	2	2	.	.	2	2	2	2	2	2	2	Transient tachypnoea of newborn	01757198	9.55	0.58	4	.		11	2	2	2	1	4.68	5	O+	4.47	0	0	1	4.1
77	14	2	2	2	1	2	1	2	2	1	2	1	1	2	1	2	.	2	1	2	.	.	2	2	2	2	2	1	2	Volvulus	01757274	6.80	0.80	63	.		12	2	2		1	45.56	46	B+	1.45	0	0	1	3.8
52	34	2	2	2	1	1	1	2	2	2	2	1	1	2	2	2	.	2	1	2	.	.	2	2	2	2	2	2	2	Staphylococcal scalded skin syndrome	01757350	3.98	0.49	12	9	10	0	2	2	2	2	0.05	0	A+	1.06	0	0	2	3.1
46	28	2	2	2	1	1	2	1	2	2	2	1	1	2	2	2	.	2	2	2	.	.	2	2	2	2	2	1	2	Rotaviral enteritis	01757428	12.56	0.77	4	.		3	2	2		1	0.20	0	AB+	0.43	0	0	1	3.5
35	26	1	2	2	1	2	2	1	2	2	2	1	1	1	2	2	.	2	1	2	.	.	2	2	2	2	2	2	2	Cellulitis of Umbilicus	01757645	8.15	0.88	2	.		0	2	1	2	2	0.01	0	B+	0.77	1(placenta)	0	1	3.4
52	15	2	2	2	1	2	1	1	2	1	2	1	1	2	2	2	.	2	2	2	.	.	2	2	1	1	2	2	2	Convulsions of newborn	01756433	6.21	0.51	49	10	10	3	2	2		1	11.10	11	A+	0.65	0	0	1	3.5
17	13	2	2	1	2	2	2	2	1	2	2	1	1	2	2	2	.	2	2	2	.	.	2	2	2	1	2	2	2	Other specified respiratory conditions of newborn	01757988	8.15	0.95	13	.		0	2	2		2	3.38	3	B+	2.23	0	0	1	3.7
30	11	2	1	1	2	1	1	2	1	2	2	1	2	2	2	2	.	2	2	1	.	2	2	2	2	2	2	2	2	Neonatal jaundice, unspecified	01758219	18.07	1.26	3			0	2	2	1	2	0.20	0	O+	7.9	0	0	2	2.8
67	17	2	2	1	2	1	1	2	1	2	2	1	1	2	2	2	.	2	2	2	.	.	2	2	2	2	2	2	2	Congenital Adrenal Hyperplasia	01758323	11.51	1.85	34	.		0	2	2	2	2	0.02	0	.	2.74	0	0	1	3.3
38	21	2	1	2	1	1	1	1	2	2	2	1	1	2	2	2	2	2	1	1	.	.	2	2	2	2	2	2	2	Neonatal jaundice, unspecified	01758967	21.90	1.08	3	.		0	2	2	1	2	0.02	0	B+	0.54	0	0	1	3.3
32	19	2	2	2	1	2	2	1	2	2	2	1	1	2	2	2	.	2	2	2	.	.	2	2	1	2	2	2	2	Convulsions of newborn	01752114	4.26	2.03	3	7	9	3	2	2		1	0.23	0	.	0.9	0	0	1	3.3
25	10	1	2	1	1	1	1	1	1	2	1	1	2	2	2	2	.	2	2	2	.	2	2	2	2	2	1	2	2	Bacterial sepsis of newborn, unspecified	01757866	2.08	0.82	3	9	10	4	2	2		1	0.05	0	O+	2.24	1(PROM)	0	2	1.9
22	14	2	2	2	1	2	1	1	2	2	2	1	2	2	2	2	.	2	2	2	.	.	2	2	2	2	2	2	2	Perimembranous Ventricular septal defect	01758879	6.78	1.45	7	.		0	2	2	2	2	0.21	0	A+	0.85	0	0	2	2.9
37	36	2	2	2	1	2	1	2	2	2	2	1	1	2	2	2	.	2	2	2	.	.	2	2	2	2	2	1	2	Rotaviral enteritis	01759462	7.70	0.79	3	.		0	2	2		2	0.02	0	A+	1.22	0	0	1	3.3
25	10	2	2	1	2	2	2	1	1	2	2	1	1	2	2	2	.	2	2	2	.	.	2	2	2	1	2	2	2	Other specified respiratory conditions of newborn	01759821	10.65	0.74	3	.		3	2	2		1	2.07	2	O+	3.84	0	0	1	3.7
48	21	2	1	1	2	1	1	1	2	2	1	1	1	2	2	2	.	2	2	2	.	.	2	2	2	2	1	2	1	Bacterial sepsis of newborn, unspecified	01760313	14.35	0.83	4	9	10	0	2	2		2	0.04	0	AB+	1.33	0	0	1	3.5
26	12	2	2	2	2	1	2	1	1	2	2	1	1	2	2	2	.	2	2	2	.	.	2	2	2	2	2	2	2	Intra-abdominal and pelvic swelling, mass and lump	01760858	9.34	1.02	7	.		0	2	2	2	2	0.49	0	B+	5.58	0	0	2	3.2
38	17	2	1	1	2	1	2	1	2	2	2	1	1	2	2	2	2	2	2	1	.	.	2	2	2	2	2	2	2	Neonatal jaundice, unspecified	01761132	18.12	1.52	4	10	10	3	2	2	1	1	0.34	0	A+	0.98	0	0	2	3.2
25	21	2	2	2	1	2	1	2	2	1	2	1	1	2	1	2	.	2	2	2	.	.	2	2	2	2	1	2	2	Bacterial sepsis of newborn, unspecified	01761180	5.35	0.81	10	.		5	2	2		1	67.56	68	AB+	1.14	0	0	1	3.7
26	8	2	1	1	2	1	1	1	1	2	1	1	1	2	2	2	.	2	2	2	.	.	2	2	2	2	1	2	2	Bacterial sepsis of newborn, unspecified	01761216	18.01	1.29	4	.		0	2	2		2	0.88	1	O+	2.6	0	0	1	3.8
82	21	2	1	2	1	1	2	1	2	2	2	1	2	2	1	2	2	2	1	1	.	.	2	2	2	2	2	2	2	Down's syndrome, unspecified	01761452	24.23	1.40	7	9	10	9	2	2	1	1	0.01	0	O+	1.15	0	0	2	3
33	13	1	2	2	2	1	1	1	1	1	2	1	1	2	1	2	.	2	2	2	2	.	2	2	2	2	1	2	2	Other bacterial sepsis of newborn	01761427	7.14	0.97	10	.		9	2	2		1	14.19	14	A+	3.09	1	0	1	3.3
47	21	2	2	2	1	1	1	1	2	1	2	1	1	2	2	2	.	2	1	2	.	2	2	2	2	2	1	2	2	Other bacterial sepsis of newborn	01761463	12.06	0.84	10	.		0	2	2		2	50.94	51	AB+	0.84	0	0	1	3.9
30	12	1	1	2	1	1	2	1	2	2	2	1	2	2	2	2	2	2	2	1	.	.	2	2	2	2	2	2	2	Neonatal jaundice from breast milk inhibitor	01762554	16.01	1.46	2	.		5	2	2	1	1	0.01	0	B+	1.47	1(PROM)	0	2	2.3
33	11	2	1	2	2	2	1	1	1	1	2	1	1	2	2	2	2	2	2	1	2	2	2	2	2	2	2	2	2	Neonatal jaundice, unspecified	01762628	16.79	1.12	5	.		0	2	2	1	2	15.35	15	A+	2.64	0	0	2	3.2
47	21	2	2	2	2	1	1	1	1	2	2	1	1	2	2	2	.	2	1	2	.	.	2	2	1	2	2	2	2	Localization-related(focal)(partial) idiopathic epilepsy and epileptic syndromes with seizures of localized onset, Without intractable epilepsy	01762718	10.46	0.62	8	.		0	2	2		2	1.50	2	.	3.28	0	0	2	3.2
32	28	2	1	1	2	1	1	2	1	2	1	1	2	2	2	2	1	2	1	2	2	2	2	2	2	2	1	2	2	Unspecified intraventricular (nontraumatic) hemorrhage of fetus and newborn	01763051	21.98	2.12	12	.		0	2	2		2	0.05	0	A+	4.54	0	0	2	2.8
54	24	2	1	1	2	2	1	1	2	1	1	1	1	2	1	2	2	2	2	2	.	.	2	2	2	2	2	2	1	Rotaviral enteritis	01763374	12.34	0.91	7	.		7	2	2		1	5.06	5	A+	1.6	0	0	1	3.8
26	19	2	2	2	1	2	1	1	2	1	2	1	1	1	1	2	.	2	2	2	.	.	2	2	2	2	1	2	2	Bacterial sepsis of newborn, unspecified	01764011	9.44	0.72	8	.		6	2	1		1	6.66	7	A+	0.72	0	0	1	3.7
26	15	2	2	2	1	1	1	2	2	1	2	1	1	2	2	2	.	2	2	2	.	.	2	2	2	2	1	2	2	Other bacterial sepsis of newborn	01764434	4.85	0.63	5	.		0	2	2		2	6.93	7	B+	0.74	0	0	2	3.2
52	12	2	2	2	1	2	1	2	2	2	2	1	1	2	2	2	.	2	2	2	.	.	2	2	2	2	1	2	2	Localization-related(focal)(partial) symptomatic epilepsy and epileptic syndromes with simple partial seizures, Without intractable epilepsy	01762498	6.94	0.67	43	7	8	0	2	2		2	3.17	3	A+	1.22	0	0	2	3.2
44	25	2	2	1	2	1	2	1	2	2	2	1	1	2	2	2	.	2	2	2	.	.	2	2	2	2	2	2	2	Rotaviral enteritis	01764578	8.63	0.94	3	.		0	2	2	2	2	0.74	1	A+	1.59	0	0	1	3.6
33	16	2	2	2	2	1	1	2	1	2	2	1	1	2	1	2	.	2	2	2	.	.	2	2	1	2	2	2	2	Convulsions of newborn	01765043	5.83	0.44	5	4	7	14	2	2		1	0.07	0	O+	6.26	0	0	1	3.7
69	14	1	2	2	1	1	2	2	1	2	2	1	2	2	2	2	2	2	2	2	.	2	2	2	2	2	1	2	2	Bacterial sepsis of newborn, unspecified	01764688	3.47	0.40	18	.		0	2	2		2	0.01	0	O+	7.49	1(fetal distress)	0	2	2.2
31	10	2	2	1	2	2	1	1	1	2	2	1	1	2	2	2	.	2	2	2	.	.	2	2	2	1	2	2	2	Rotaviral enteritis	01766565	8.00	0.76	4	.		0	2	2		2	1.37	1	O+	4.77	0	0	1	3.7
36	24	2	2	1	1	1	2	1	2	2	1	1	2	2	2	2	.	2	2	2	.	.	2	2	2	2	2	1	1	Rotaviral enteritis	01766641	3.79	0.66	4	9	10	0	2	2		2	0.01	0	A+	0.57	0	0	2	2.9
44	14	2	2	2	2	2	1	1	1	1	2	1	2	2	1	2	.	2	2	2	.	.	2	2	2	2	2	2	2	Neonatal erythema toxicum	01766805	6.75	0.84	4	9	10	6	2	2	2	1	6.00	6	A+	2.82	0	0	2	2.8
46	22	2	2	2	1	2	1	1	2	1	2	1	1	1	2	2	.	2	2	2	.	.	2	2	2	2	1	2	2	Enterovirus infection, unspecified	01766806	1.70	0.93	9	.		0	2	1		2	23.67	24	O+	0.76	0	0	2	3.1
36	11	2	1	1	2	1	1	1	1	2	2	1	1	2	2	2	2	2	2	1	.	2	2	2	2	2	2	2	2	Neonatal jaundice, unspecified	01766910	23.46	1.72	4	.		3	2	2	1	1	0.30	0	B+	2.38	0	0	1	3.6
40	29	2	2	1	1	1	2	1	2	2	1	1	1	2	1	2	.	2	2	2	.	.	2	2	2	2	1	1	2	Rotaviral enteritis	01767035	10.25	1.56	3	.		7	2	2		1	0.01	0	O+	1.51	0	0	1	3.5
27	17	2	2	2	1	1	1	2	2	2	2	1	1	1	2	2	.	2	1	2	.	.	2	2	2	2	1	2	2	Other bacterial sepsis of newborn	01767002	1.01	0.39	8	.		0	2	1		2	0.08	0	A+	0.43	0	0	1	3.8
22	14	2	1	2	1	2	1	2	2	2	2	1	1	2	2	2	2	2	2	1	.	2	2	2	2	2	2	2	2	Neonatal jaundice, unspecified	01767166	16.84	1.14	2	.		3	2	2	1	1	0.03	0	O+	1.07	0	0	2	3.2
26	13	2	2	2	1	1	2	2	2	1	2	1	1	1	2	2	.	2	2	2	.	.	2	2	2	2	1	1	2	Other bacterial sepsis of newborn	01767539	5.27	1.14	5	.		3	2	1		1	25.21	25	O+	0.68	0	0	2	3.2
62	21	2	2	2	1	1	1	1	2	2	2	1	2	1	2	2	.	2	1	2	.	.	2	2	2	2	1	2	2	Other bacterial sepsis of newborn	01767695	10.36	0.78	4	.		3	2	1		1	3.36	3	O+	0.85	0	0	2	2.7
25	15	2	2	2	1	2	2	2	2	2	2	1	1	2	2	2	.	2	2	2	.	.	2	2	2	2	1	2	2	Meningitis, unspecified	01768095	4.10	0.68	3	10	10	0	2	2		2	0.42	0	AB+	1.41	0	0	1	3.5
20	15	2	1	2	1	2	2	1	2	2	2	1	2	2	1	2	.	2	1	2	.	.	2	2	2	2	2	1	1	Vomiting in newborn	01768088	15.31	2.93	5	.		9	2	2		1	0.92	1	B+	0.97	0	0	2	2.9
29	19	2	2	2	1	2	2	2	2	1	2	1	1	1	2	2	.	2	2	2	.	.	2	2	2	2	1	2	2	Acute Pyelitis	01768107	3.15	0.56	9	.		0	2	1		2	24.80	25	A+	0.77	0	0	1	3.5
25	8	2	2	2	1	1	2	2	2	2	2	1	2	2	2	2	.	2	2	2	.	.	2	2	2	2	2	2	2	Double outlet right ventricle	01768071	7.51	0.81	1	.		0	2	2	2	2	0.25	0	O+	1.67	0	0	2	2.7
35	27	2	2	1	1	2	2	2	2	2	1	1	2	2	2	2	.	2	2	2	.	.	2	2	2	2	1	2	2	Rotaviral enteritis	01768120	7.17	1.01	4	.		0	2	2		2	0.05	0	O+	0.96	0	0	2	2.5
29	25	2	2	1	1	2	2	2	2	2	1	1	2	2	2	2	.	2	2	2	.	.	2	2	2	2	2	2	1	Rotaviral enteritis	01768122	11.27	1.04	4	.		0	2	2		2	0.11	0	B+	1.14	0	0	2	2.5
24	13	2	2	2	2	1	1	2	1	1	2	1	1	2	2	2	.	2	2	2	.	.	2	2	2	2	2	2	1	Neonatal melena	01768248	7.56	0.77	5	.		3	2	2		1	6.64	7	A+	2.85	0	0	2	3.1
75	28	2	1	1	1	1	1	2	2	2	1	1	1	1	1	2	.	2	2	2	.	.	2	2	2	2	1	2	1	Enteroviral meningitis (G02.0*)	01768389	14.29	0.90	5	.		7	2	1		1	1.64	2	B+	1.19	0	0	1	3.5
44	39	2	2	2	1	1	1	2	2	2	2	1	1	2	2	2	.	2	1	2	.	.	2	2	2	2	1	2	2	Other bacterial sepsis of newborn	01768455	5.53	0.71	6	.		0	2	2		2	2.46	2	B+	1.57	0	0	1	3.5
54	32	2	2	1	1	2	1	2	2	2	2	1	1	2	1	2	.	2	2	2	.	.	2	2	1	2	2	2	2	Other neonatal hypocalcemia	01768852	3.74	1.07	5	10	10	6	2	2		1	0.54	1	AB+	0.73	0	0	1	3.7
58	18	2	1	1	2	1	2	1	2	1	1	1	1	1	2	2	.	2	2	2	.	.	2	2	2	2	1	2	2	Bacterial sepsis of newborn, unspecified	01768887	14.30	2.09	6	9	10	0	2	1		2	11.52	12	AB+	1.4	0	0	2	3.1
42	13	2	2	2	2	2	1	1	1	2	2	1	1	2	2	2	.	2	2	2	.	.	2	2	1	2	2	2	2	Convulsions of newborn	01768822	9.74	0.83	9	10	10	0	2	2		2	1.68	2	O+	5.23	0	0	1	3.4
42	24	2	2	1	1	2	1	2	2	2	2	1	2	2	2	2	.	2	1	2	.	.	2	2	1	2	2	2	2	Other neonatal hypocalcemia	01768960	5.37	0.73	4	10	10	4	2	2		1	0.10	0	B+	0.84	0	0	2	2.7
32	15	2	2	2	2	2	2	2	2	1	2	1	1	1	1	2	.	2	2	2	.	.	2	2	2	2	1	2	2	Enterovirus infection, unspecified	01768961	11.57	0.98	5	.		6	2	1		1	15.56	16	O+	1.41	0	0	2	3.2
28	13	2	2	2	1	1	1	2	2	1	2	1	1	2	1	2	.	2	2	2	.	.	2	2	2	2	1	2	2	Bacterial sepsis of newborn, unspecified	01769166	1.61	0.76	6	.		10	2	2		1	11.35	11	A+	0.8	0	0	1	3.3
22	28	2	1	1	2	2	1	2	1	2	1	1	1	2	2	2	.	2	2	2	.	.	2	2	2	2	1	2	1	Bacterial sepsis of newborn, unspecified	01769096	17.15	1.41	11	.		4	2	2		1	0.08	0	A+	2.95	0	0	1	3.9
31	21	2	2	2	1	2	1	2	2	1	2	1	1	1	2	2	.	2	2	2	.	.	2	2	2	2	1	2	2	Other bacterial sepsis of newborn	01769280	1.49	0.68	5	.		4	2	1		1	16.22	16	A+	0.35	0	0	1	3.6
38	14	2	2	2	1	2	1	2	2	2	2	1	1	1	2	2	.	2	2	2	.	.	2	2	2	2	1	2	2	Enteroviral meningitis (G02.0*)	01769934	9.51	1.28	4	.		4	2	1		1	1.55	2	A+	0.94	0	0	2	3.2
43	16	2	1	2	2	2	1	1	2	2	2	1	1	2	2	2	2	2	1	2	.	2	2	2	2	2	1	2	2	Neonatal jaundice, unspecified	01769991	17.46	0.96	4	.		3	2	2		1	0.27	0	O+	1.03	0	0	1	3.3
38	9	2	1	2	2	2	1	1	1	1	2	1	1	2	2	2	.	2	2	2	.	2	2	2	2	2	1	2	2	Other bacterial sepsis of newborn	01770254	21.79	1.26	2	.		0	2	2		2	8.37	8	A+	3.75	0	0	1	3.3
20	16	2	2	2	1	2	1	2	2	2	2	1	1	2	2	2	.	2	2	2	.	.	2	2	2	2	2	1	2	Vomiting in newborn	01770379	8.15	1.13	2	.		0	2	2		2	0.02	0	B+	0.77	0	0	1	3.3
24	17	2	1	2	1	1	2	2	2	2	2	1	1	2	1	2	2	2	1	1	.	2	2	2	2	2	2	2	2	Neonatal jaundice, unspecified	01770420	15.33	1.04	2	.		4	2	2	1	1	0.01	0	O+	1.04	0	0	2	3.2
38	16	2	2	2	1	1	1	2	2	1	2	1	1	1	1	2	.	2	2	2	.	.	2	2	2	2	1	2	2	Bacterial sepsis of newborn, unspecified	01770552	2.66	0.88	5	9	10	5	2	1		1	13.86	14	A+	0.81	0	0	1	3.7
38	15	2	2	1	2	2	1	1	2	1	1	1	1	1	1	2	.	2	2	2	.	.	2	2	2	2	1	2	2	Bacterial sepsis of newborn, unspecified	01770744	10.24	0.87	5	.		7	2	1		1	11.08	11	A+	0.75	0	0	1	3.3
18	12	2	2	2	1	2	1	2	2	1	2	1	1	2	2	2	.	2	1	2	2	.	2	2	2	2	1	2	2	Bacterial sepsis of newborn, unspecified	01770761	11.90	2.76	9	.		0	2	2		2	94.16	94	O+	0.85	0	0	1	4.1
27	8	2	2	1	2	1	1	1	1	1	1	1	1	2	2	2	.	2	2	2	.	.	2	2	2	2	2	2	1	Rotaviral enteritis	01770937	11.65	0.83	4	.		3	2	2		1	6.97	7	B+	3.26	0	0	2	3
29	35	2	2	1	1	2	1	1	2	2	1	1	1	2	2	2	.	2	2	2	.	.	2	2	2	2	1	2	2	Other bacterial sepsis of newborn	01771082	3.59	0.63	3	9	10	0	2	2		2	0.08	0	A+	0.54	0	0	1	3.3
24	10	2	2	1	2	1	1	2	2	2	2	1	1	2	2	2	.	2	2	2	.	.	2	2	2	2	2	2	2	Rotaviral enteritis	01771019	4.28	1.09	4	.		0	2	2	2	2	1.00	1	A+	1.44	0	0	1	3.9
47	50	2	2	2	1	1	2	1	2	2	2	1	1	2	1	2	2	2	2	2	.	.	2	2	2	2	2	1	2	Neonatal jaundice, unspecified	01771111	19.82	0.75	4	.		5	2	2		1	0.17	0	A+	0.78	0	0	2	3.1
29	22	2	1	2	1	1	2	2	2	1	2	1	1	2	1	2	.	2	2	2	.	.	2	2	2	2	1	2	2	Other bacterial sepsis of newborn	01771502	3.29	0.54	5	9	10	5	2	2		1	21.22	21	B+	0.29	0	0	1	4.2
32	22	2	2	2	1	2	1	2	2	2	2	1	2	1	2	2	2	2	2	2	.	.	2	2	2	2	1	2	2	Enterovirus infection, unspecified	01771865	8.64	0.88	4	.		0	2	1		2	4.79	5	B+	0.85	0	0	2	2.9
20	8	2	2	2	2	2	1	2	1	2	2	1	1	2	2	2	2	2	2	2	2	2	2	2	2	2	2	2	2	Neonatal jaundice, unspecified	01771909	20.71	2.08	2	.		0	2	2	2	2	0.31	0	B+	2.23	0	0	1	3.3
32	15	2	1	1	1	1	1	1	2	2	1	1	1	2	2	2	.	2	2	2	.	.	2	2	2	2	2	1	2	Rotaviral enteritis	01772077	7.29	1.09	3	.		0	2	2		2	0.08	0	AB+	0.37	0	0	1	3.6
28	12	2	2	2	2	1	2	1	2	2	2	1	2	2	2	2	.	2	2	2	.	.	2	2	2	2	2	2	2	Patent ductus arteriosus	01772183	10.73	0.98	5	.		4	2	2	2	1	0.01	0	O+	1.77	0	0	2	2.7
24	27	2	2	2	1	2	1	2	2	2	2	1	1	1	2	2	.	2	2	2	.	.	2	2	2	2	1	2	2	Enterovirus infection, unspecified	01772251	3.22	0.52	5	.		0	2	1		2	2.04	2	.	0.9	0	0	1	3.9
39	35	2	1	1	2	2	2	1	1	2	2	1	2	2	1	2	.	2	2	1	.	.	2	1	2	2	2	2	2	Rotaviral enteritis	01772526	13.44	0.85	4	10	10	5	2	2	1	1	0.47	0	A+	3.48	0	0	2	2.3
46	14	2	1	1	2	2	2	1	2	2	2	1	1	2	1	2	2	2	2	1	2	2	2	2	2	1	2	2	2	Rotaviral enteritis	01772571	21.37	2.08	6	9	10	5	2	2		1	4.80	5	O+	1.5	0	0	1	4.3
25	8	2	2	2	1	2	2	1	2	2	2	1	2	2	2	2	.	2	2	2	.	.	2	2	2	2	1	2	2	Bacterial sepsis of newborn, unspecified	01770502	2.68	0.72	4	.		0	2	2		2	0.01	0	A+	1.41	0	0	2	2.1
18	13	2	1	2	1	1	1	2	2	2	2	1	1	2	1	2	2	2	2	1	.	2	2	2	2	2	2	2	2	Neonatal jaundice, unspecified	01772320	16.30	1.72	2	.		4	2	2	1	1	0.01	0	O+	0.77	0	0	1	3.3
25	18	2	2	2	1	1	1	2	2	2	2	1	1	2	1	2	2	2	2	2	.	.	2	2	2	2	2	2	2	Carbuncle of trunk	01772751	1.01	0.52	3	.		5	2	2	2	1	0.06	0	O+	0.67	0	0	1	3.8
27	17	2	2	2	1	2	1	2	2	2	2	1	1	1	1	2	.	2	2	2	.	.	2	2	2	2	1	2	2	Enteroviral meningitis (G02.0*)	01772972	1.81	1.01	5	.		7	2	1		1	3.79	4	B+	0.93	0	0	1	3.5
23	19	2	2	1	1	2	2	2	2	2	1	1	1	1	2	2	.	2	2	2	.	.	2	2	2	2	1	2	2	Acute Pyelonephritis	01772860	3.50	0.60	7	.		0	2	1		2	3.40	3	O+	1.21	0	0	2	3.2
36	10	2	2	2	2	2	1	1	1	2	2	1	1	2	2	2	.	2	2	2	.	.	2	2	2	2	2	1	2	Gastroenteritis and colitis of unspecified origin	01773162	12.63	0.91	1	.		0	2	2		2	1.26	1	A+	3.9	0	0	1	3.9
20	14	2	1	2	1	2	1	1	2	2	2	1	1	2	2	2	2	2	2	1	2	.	2	2	2	2	2	2	2	Neonatal jaundice, unspecified	01774654	19.48	1.70	2	.		0	2	2	1	2	0.01	0	AB+	0.73	0	0	1	3.3
25	10	2	1	2	1	1	1	2	1	2	2	1	2	2	2	2	2	2	1	1	2	2	2	2	2	2	2	2	2	Neonatal jaundice, unspecified	01774874	32.33	2.14	2	.		3	2	2	1	1	0.35	0	B+	2.77	0	0	2	2.7
45	15	2	2	2	2	2	2	1	1	1	2	1	1	2	2	2	2	2	1	2	.	.	2	2	2	1	2	2	2	Transient tachypnoea of newborn	01774920	12.85	0.97	2	.		0	2	2		2	10.05	10	AB+	3.85	0	0	1	4.5
48	15	2	2	2	2	2	2	2	2	2	2	1	1	2	1	2	.	2	2	2	.	.	2	2	2	2	2	1	2	Vomiting in newborn	01775031	7.88	0.90	2	.		5	2	2		1	1.18	1	A+	1.11	0	0	1	3.9
40	14	2	2	2	1	2	1	2	2	2	2	1	1	2	1	2	.	2	1	2	.	.	2	2	2	2	1	2	2	Enteroviral meningitis (G02.0*)	01775475	3.61	1.35	4	.		21	2	2		1	0.23	0	A+	0.55	0	0	2	3
8	8	2	2	2	1	1	2	1	2	1	2	1	2	2	2	2	.	2	2	2	.	.	2	2	2	2	1	2	2	Meningitis, unspecified	01775480	10.41	1.99	21	.		0	2	2		2	36.83	37	O+	0.81	0	0	2	3
35	20	2	2	2	2	2	1	2	1	1	2	1	1	2	2	2	.	2	2	2	.	.	2	2	2	2	2	2	2	Respiratory condition of newborn, unspecified	01775648	8.50	1.01	2	10	10	0	2	2	2	2	5.77	6	A+	2.56	0	0	1	3.3
34	9	2	2	1	2	1	2	1	1	2	2	1	1	2	2	2	.	2	2	2	.	.	2	2	2	2	2	2	2	Emphysema NOS(lung, pulmonary)	01775974	7.77	0.80	17	.		4	2	2	2	1	0.25	0	B+	7.42	0	0	1	4
50	28	2	2	1	2	1	1	2	1	2	2	1	2	2	2	2	.	2	2	2	.	.	2	2	2	2	2	2	2	Other bacterial sepsis of newborn	01776104	7.42	1.01	4	9	10	0	2	2	2	2	0.54	1	B+	3.17	0	0	2	2.8
28	13	2	1	1	2	2	2	1	1	2	2	1	1	1	2	2	.	2	2	1	.	.	2	2	2	2	2	2	2	Rotaviral enteritis	01776081	14.83	1.12	5	9	10	0	2	2	1	2	0.84	1	A+	2.71	0	0	1	3.3
22	17	2	2	2	1	2	2	1	2	2	2	1	1	2	2	2	.	2	2	2	.	.	2	2	2	2	2	2	2	Transient tachypnoea of newborn	01776821	7.87	1.54	6	.		4	2	2	2	1	0.02	0	B+	1.08	0	0	1	3.6
29	22	2	2	2	1	1	1	2	2	2	2	1	2	1	2	2	2	2	1	2	.	.	2	2	2	2	1	2	2	Meningitis, unspecified	01777152	8.27	0.66	4	.		0	2	1		2	0.13	0	AB-	0.69	0	0	2	2.9
20	17	2	2	1	1	2	2	2	2	2	2	1	1	2	1	2	.	2	2	2	.	.	2	2	2	2	2	2	2	Muscular Ventricular septal defect	01777453	6.40	1.05	2	.		14	2	2	2	1	0.46	0	A+	0.86	0	0	1	3.3
22	17	2	2	2	1	1	1	2	2	2	2	1	1	2	1	2	.	2	2	2	2	2	2	2	1	2	1	2	2	Meningitis	01777642	6.58	0.84	15	.		28	2	2		1	0.05	0	O+	1.03	0	0	1	3.5
27	19	2	2	2	1	1	1	1	2	1	2	1	1	2	1	1	.	2	2	2	.	.	2	2	2	2	1	2	2	Other osteomyelitis Lower leg	01777905	3.71	0.57	28	.		21	1	2		1	11.16	11	.	0.93	0	0	2	3.2
18	9	2	2	2	1	1	1	1	2	2	2	1	2	2	2	2	.	2	2	2	.	.	2	2	2	2	1	2	2	Sepsis due to Escherichia coli[E.coli]	01778757	3.02	0.46	21	.		0	2	2		2	0.01	0	A+	0.39	0	0	2	2.7
46	22	2	1	1	2	2	1	1	2	2	2	1	1	2	2	2	2	2	2	1	.	.	2	2	2	2	2	2	2	Neonatal jaundice, unspecified	01778828	11.49	1.78	2	.		4	2	2	1	1	0.97	1	B+	1.87	0	0	2	3
22	17	2	2	2	1	2	2	2	2	2	2	1	1	2	2	2	.	2	2	2	.	.	2	2	2	2	1	2	2	Bacterial sepsis of newborn, unspecified	01779185	1.50	0.83	4	9	10	0	2	2		2	0.18	0	A+	1.29	0	0	2	3.2
34	10	1	1	2	2	1	1	1	1	2	2	1	1	2	2	2	2	2	2	2	.	.	2	2	2	2	2	1	2	Gastroenteritis and colitis of unspecified origin	01779236	14.16	1.04	6	.		0	2	2		2	0.22	0	B+	2.54	1(PROM)	0	1	4.2
32	17	2	1	2	2	2	1	1	2	2	2	1	1	2	2	2	2	2	1	1	2	.	2	2	2	2	2	2	2	Neonatal jaundice, unspecified	01779393	28.89	1.40	3	.		3	2	2	1	1	0.12	0	B+	0.97	0	0	1	3.8
59	34	2	2	1	1	1	2	2	2	2	1	1	2	2	2	2	.	2	2	2	.	.	2	2	2	2	2	1	2	Gastroenteritis and colitis of unspecified origin	01779491	1.36	0.71	3	.		0	2	2		2	0.18	0	O+	0.54	0	0	2	2.7
32	17	2	1	2	1	2	1	2	2	2	2	1	1	2	2	2	2	2	1	1	.	2	2	2	2	2	2	2	2	Neonatal jaundice, unspecified	01779812	16.65	1.38	2	.		4	2	2	1	1	0.01	0	O+	1.25	0	0	1	4
35	24	2	1	1	2	2	2	1	1	2	1	1	1	2	2	2	2	2	2	2	2	.	2	2	2	2	1	2	2	Bacterial sepsis of newborn, unspecified	01780308	15.18	0.99	4	.		0	2	2		2	1.99	2	AB+	3.06	0	0	1	3.4
34	10	2	1	2	1	1	1	1	2	2	2	1	1	2	2	2	.	2	2	2	.	.	2	2	2	2	2	1	2	Congenital (Aganglionic ) Megacolon	01779236	14.16	1.04	2	9	10	0	2	2		2	0.22	0	B+	0.61	0	0	1	4.2
44	11	2	1	2	2	2	1	2	1	2	2	1	1	2	1	2	2	2	2	1	2	2	2	2	2	2	2	2	2	Neonatal jaundice, unspecified	01780762	30.81	2.01	4	7	8	5	2	2	1	1	0.28	0	A+	2.25	0	0	1	3.7
37	8	2	2	2	2	2	1	2	1	1	2	1	2	2	2	2	.	2	2	2	.	.	2	2	2	2	2	2	2	Eosinophilic Gastritis or Gastroenteritis	01781185	5.58	0.76	10	.		0	2	2	2	2	8.21	8	A+	5.34	0	0	2	2.8
47	36	2	1	2	1	2	2	1	1	2	2	1	1	2	2	2	.	2	1	1	.	.	2	2	2	2	2	2	2	Corrected Transposition	01780948	18.05	1.09	5	.		0	2	2	1	2	0.05	0	A+	2.13	0	0	1	3.4
31	9	2	1	2	2	2	1	1	1	2	2	1	1	2	2	2	2	2	2	1	.	2	2	2	2	2	2	2	2	Neonatal jaundice, unspecified	01782036	20.71	1.62	6	9	10	0	2	2	1	2	0.43	0	A+	5.08	0	0	1	3.7
20	16	2	2	2	2	2	1	1	2	1	2	1	1	2	2	2	.	2	2	2	.	.	2	2	2	2	2	2	2	Congenital hydronephrosis	01782055	11.47	0.84	7	8	10	0	2	2	2	2	7.05	7	AB+	1.15	0	0	1	3.6
34	13	2	2	2	1	1	1	2	2	2	2	1	2	2	2	2	.	2	2	2	.	.	2	2	2	2	2	2	2	Fracture of Parietal Bone, closed	01782223	6.36	1.49	10	.		0	2	2	2	2	0.08	0	O+	0.86	0	0	2	2.8
23	16	2	2	2	1	2	1	1	2	2	2	1	1	2	2	2	2	2	2	2	2	2	2	2	2	2	2	2	2	Neonatal jaundice, unspecified	01782826	9.98	1.90	4	.		6	2	2	2	1	0.16	0	AB+	1.05	0	0	1	3.3
44	36	2	2	2	1	2	1	2	2	1	2	1	2	2	2	2	.	2	2	2	.	.	2	2	2	2	2	2	2	Pneumonia, unspecified	01782981	0.60	0.29	7	9	10	3	2	2	2	1	13.69	14	.	1.04	0	0	2	2.8
42	29	2	2	2	1	1	1	2	2	2	2	1	2	2	2	2	2	2	2	2	.	.	2	2	2	2	2	2	1	Gastroenteritis and colitis of unspecified origin	01783293	14.37	1.04	10	.		5	2	2		1	2.02	2	B+	1.78	0	0	2	2.7
36	20	2	2	2	1	2	1	2	2	2	2	1	1	1	2	2	.	2	2	2	.	.	2	2	2	2	2	2	2	Respiratory syncytial virus pneumonia	01783642	1.95	1.36	8	.		3	2	1	2	1	4.34	4	AB+	0.6	0	0	1	4
36	31	2	2	1	1	2	1	1	2	2	1	1	1	2	2	2	.	2	2	2	.	.	2	2	2	2	1	2	2	Rotaviral enteritis	01784605	3.96	1.70	3	9	10	0	2	2		2	0.19	0	A+	0.48	0	0	1	3.5
36	14	2	2	2	2	1	2	1	1	2	2	1	1	2	1	2	.	2	2	2	.	.	2	2	2	2	2	2	2	Syndrome of infant of a diabetic mother	01784503	10.90	1.09	5	.		7	2	2	2	1	0.14	0	.	6.49	0	0	1	3.4
24	16	2	2	2	1	2	2	2	2	1	2	1	1	1	2	2	.	2	1	2	.	.	2	2	2	2	1	2	2	Respiratory syncytial virus pneumonia	01784852	3.86	0.70	9	.		6	2	1		1	12.16	12	A+	0.54	0	0	2	3.2
26	24	2	2	2	1	1	1	2	2	1	2	1	1	1	1	2	.	2	2	2	.	.	2	2	2	2	1	2	2	Respiratory syncytial virus pneumonia	01785094	0.67	0.43	7	.		10	2	1		1	20.19	20	B+	1.67	0	0	2	3.2
21	17	2	2	2	1	2	1	2	2	1	2	1	1	2	1	2	.	2	2	2	.	.	2	2	2	2	1	2	2	Acute Pyelonephritis	01785201	1.76	0.63	11	9	10	7	2	2		1	26.99	27	AB+	1.53	0	0	2	3
24	13	2	2	2	1	2	1	2	2	2	2	1	1	2	2	2	.	2	2	2	.	.	2	2	2	2	2	2	2	Neonatal skin infection	01786241	5.65	0.90	7	.		0	2	2	2	2	0.10	0	O+	0.95	0	0	1	3.6
35	19	2	2	2	1	1	2	2	2	2	2	1	1	1	2	2	.	2	2	2	.	.	2	2	2	2	2	2	2	Cephalhematoma due to birth injury	01786510	8.97	0.88	4	.		5	2	1	2	1	0.02	0	B+	1.19	0	0	2	3
28	19	2	2	2	1	2	2	2	2	2	2	1	1	1	2	2	.	2	2	2	.	.	2	2	2	2	1	2	2	Acute bronchiolitis, unspecified	01786598	3.49	0.74	5	9	10	0	2	1		2	4.09	4	O+	0.81	0	0	2	3
49	11	2	2	2	1	1	2	1	1	2	2	1	2	2	1	2	.	2	2	2	.	.	2	2	2	2	2	1	2	Gastroenteritis and colitis of unspecified origin	01785607	1.41	0.70	1	.		10	2	2		1	0.01	0	O+	4.64	0	0	2	2.6
37	7	2	2	2	1	1	2	1	2	2	2	1	2	2	2	2	.	2	2	2	.	.	2	2	2	2	2	2	2	Omphalitis of newborn with or without mild hemorrhage	01784879	2.11	0.70	9	.		0	2	2	2	2	0.01	0	B+	1.4	0	0	2	2.1
69	16	2	1	1	2	2	1	1	2	2	2	1	1	2	2	2	2	2	2	1	.	.	2	2	2	2	2	2	2	Neonatal jaundice, unspecified	01787335	18.93	1.65	3	.		0	2	2	1	2	0.06	0	A+	1.75	0	0	1	3.8
24	14	2	1	2	1	2	1	2	2	2	2	1	1	2	2	2	2	2	2	1	.	2	2	2	2	2	2	2	2	Neonatal jaundice, unspecified	01787626	21.14	2.32	3	9	10	3	2	2	1	1	0.01	0	A+	0.93	0	0	1	3.9
90	16	1	2	1	1	1	1	1	2	2	1	1	2	2	2	2	.	2	2	2	.	.	2	2	2	2	1	2	2	Bacterial sepsis of newborn, unspecified	01786858	3.09	0.46	5	.		0	2	2		2	0.05	0	A+	0.75	0	1(thyroid)	2	2.9
27	8	2	1	2	2	2	1	1	1	2	2	1	1	2	2	2	2	2	1	1	.	.	2	2	2	2	2	2	2	Neonatal jaundice, unspecified	01787733	17.00	1.11	1	.		0	2	2	1	2	2.50	3	A+	2.21	0	0	1	4
28	18	2	2	1	1	1	1	2	2	2	2	1	1	2	2	2	.	2	2	2	.	.	2	2	1	2	2	2	2	Other neonatal hypocalcemia	01787711	10.32	1.66	3	9	10	0	2	2		2	0.02	0	O+	0.82	0	0	2	3
38	18	2	1	1	2	2	2	1	1	2	2	1	2	2	2	2	2	2	2	1	2	2	2	2	2	2	2	2	2	Neonatal jaundice, unspecified	01788385	18.06	1.53	2	10	10	0	2	2	1	2	0.02	0	B+	4.23	0	0	2	2.5
32	20	2	2	1	2	2	1	2	2	2	2	1	1	2	2	2	.	2	2	2	.	.	2	2	1	2	2	2	2	Other neonatal hypocalcemia	01788819	7.65	1.78	9	8	10	0	2	2		2	3.35	3	O+	1.3	0	0	2	3
50	17	2	2	2	2	2	1	1	1	2	2	1	1	2	2	2	.	2	2	2	.	.	2	2	2	2	2	1	2	Gastroenteritis and colitis of unspecified origin	01788961	12.59	0.63	3	9	10	0	2	2		2	3.48	3	O+	2.69	0	0	2	3.1
27	12	1	2	2	2	2	1	1	1	2	2	1	2	2	2	2	.	2	1	2	.	.	2	2	1	2	2	2	2	Seizure ( Convulsive ) NOS	01788882	12.43	0.64	17	9	10	0	2	2		2	0.18	0	A+	3.36	1(PROM)	1	2	2.7
26	13	2	2	2	2	2	2	1	1	1	2	1	1	2	2	2	.	2	1	2	.	.	2	2	2	2	2	2	2	Gastroenteritis and colitis of unspecified origin	01789158	10.10	0.71	5	9	10	0	2	2	2	2	5.15	5	.	2.99	0	0	1	3.8
34	9	2	1	2	2	2	1	1	1	2	2	1	1	2	1	2	.	2	1	1	.	.	2	2	2	1	2	2	2	Neonatal jaundice due to polycythemia	01789954	17.99	0.93	3	.		7	2	2		1	0.21	0	A+	3.28	0	0	1	3.4
59	32	1	2	2	1	1	1	2	2	1	2	1	1	2	2	2	.	2	2	2	.	.	2	2	2	2	1	2	2	Bacterial sepsis of newborn, unspecified	01790340	5.46	1.09	6			0	2	2		2	19.33	19	.	0.88	1(PROM)	0	1	3.3
111	20	2	2	1	2	2	1	1	1	2	2	1	1	2	2	2	.	2	2	2	.	2	2	2	2	2	2	2	2	Transient neonatal thrombocytopenia	01790351	12.19	0.92	5	9	10	0	2	2	2	2	1.35	1	O+	2.6	0	0	1	3.4
57	13	1	2	2	2	2	2	2	1	2	2	1	1	2	2	2	.	2	2	2	.	.	2	2	1	2	2	2	2	Convulsions of newborn	01790607	6.11	0.53	6	.		3	2	2		1	0.25	0	A+	4.47	1(PROM)	0	1	3.9
22	32	2	2	1	1	2	2	2	2	2	1	1	1	2	1	2	.	2	2	2	.	2	2	2	2	2	1	2	2	Other bacterial sepsis of newborn	01790978	8.83	0.82	4	.		7	2	2		1	0.39	0	A+	1.11	0	0	1	3.3
22	20	2	2	2	1	2	1	1	2	2	2	1	1	2	2	2	.	2	2	2	.	.	2	2	2	2	1	1	1	Urinary tract infection, site not specified	01791044	2.02	0.83	7	.		0	2	2		2	0.01	0	A+	1.38	0	0	1	3.4
16	6	2	2	1	2	1	2	2	2	1	1	1	1	2	2	2	.	2	2	2	.	.	2	2	2	2	1	2	1	Bacterial sepsis of newborn, unspecified	01791236	8.23	0.78	5	.		3	2	2		1	42.99	43	A+	1.96	0	0	1	3.9
22	11	2	2	2	1	1	2	2	2	1	2	1	2	2	2	2	.	2	1	2	.	.	2	2	2	2	1	2	2	Other bacterial sepsis of newborn	01791310	5.30	0.70	3	8	10	0	2	2		2	11.08	11	A+	1.21	0	0	2	2.5
26	14	2	2	2	1	2	2	1	2	2	2	1	1	2	2	2	.	2	2	2	.	.	2	2	2	2	2	2	2	Acute bronchiolitis, unspecified	01791299	8.35	1.24	5	9	10	5	2	2	2	1	0.05	0	A+	1.21	0	0	1	3.4
28	24	2	2	1	2	1	1	1	1	1	1	1	1	2	2	2	.	2	2	2	.	.	2	2	2	2	1	2	1	Rotaviral enteritis	01791350	7.42	0.86	5	.		0	2	2		2	30.48	30	B+	2.13	0	0	1	4.9
48	25	2	1	2	1	1	2	1	2	2	2	1	2	1	1	2	.	2	1	1	2	.	2	2	2	2	2	2	2	Neonatal jaundice, unspecified	01791568	16.48	1.85	2	.		7	2	2	1	1	0.01	0	B+	1.51	0	0	2	2.6
26	15	2	2	2	1	2	1	2	2	1	2	1	1	2	2	2	.	2	1	2	.	.	2	2	2	2	1	2	2	Acute Pyelitis	01790428	9.86	0.90	7	.		0	2	2		2	13.51	14	A+	1.07	0	0	1	3.3
26	16	2	2	2	1	1	2	2	2	2	2	1	1	2	2	2	.	2	2	2	.	.	2	2	2	2	2	2	2	Congenital Imperforate Anus	01790837		0.47	9	.		3	2	2	2	1	0.04	0	B+	0.04	0	0	1	3.3
25	20	2	2	1	1	2	2	2	2	1	1	2	1	2	1	2	.	2	2	2	.	.	2	2	2	2	1	2	1	Rotaviral enteritis	01791794	8.20	0.93	3	9	10	14	2	2		1	7.64	8	AB+	1.19	0	0	1	4
22	8	2	2	2	2	2	2	1	2	2	2	2	1	2	2	2	.	2	2	2	.	.	2	2	2	2	2	1	1	Neonatal melena	01791832	13.17	1.39	38	.		0	2	2		2	4.00	4	B+	1.83	0	0	2	3
32	25	2	2	2	1	2	2	1	2	2	2	2	1	1	1	2	.	2	2	2	.	.	2	2	2	2	2	2	2	Upper Respiratory Infection NOS	01791941	6.35	0.65	3	.		13	2	1	2	1	0.01	0	A+	0.7	0	0	1	3.4
90	17	1	2	2	2	1	1	1	2	2	2	2	2	2	2	2	.	2	2	2	.	.	2	2	2	2	2	2	1	Viral Enteritis,NOS	01792046	1.24	0.98	46	.		0	2	2		2	0.32	0	A+	0.53	1(PROM)	0	2	2.6
22	20	2	2	2	1	2	2	2	2	1	2	2	1	2	2	2	.	2	2	2	.	.	2	2	2	2	2	2	2	Gastroenteritis and colitis of unspecified origin	01792056	0.79	0.49	23	10	10	4	2	2	2	1	88.87	89	.	1.02	0	0	1	3.7
51	43	1	2	2	1	2	1	2	2	1	2	2	1	2	2	2	.	2	2	2	.	.	2	2	2	2	1	2	2	Other specified sepsis	01791353	10.05	1.01	5	9	10	4	2	2		1	109.02	109	A+	1.13	1(PROM)	0	1	3.4
35	23	2	2	1	1	2	1	1	2	1	1	2	1	2	2	2	.	2	2	2	.	.	2	2	2	2	1	2	1	Bacterial sepsis of newborn, unspecified	01792634	5.12	0.96	6	.		0	2	2		2	5.50	6	A+	1.04	0	0	1	3.3
39	14	2	2	2	1	1	2	2	2	2	2	2	1	2	1	2	.	2	1	2	.	.	2	2	2	2	2	2	2	Gastroenteritis and colitis of unspecified origin	01792735	1.66	0.46	2	9	10	7	2	2	2	1	0.04	0	O+	0.45	0	0	1	3.3
28	13	2	2	1	2	2	2	1	2	1	1	2	1	2	1	2	.	2	2	2	.	.	2	2	2	2	1	2	2	Urinary tract infection, site not specified	01792983	5.06	1.16	6	10	10	7	2	2		1	16.18	16	A+	0.72	0	0	1	3.3
18	10	2	2	2	1	2	2	2	2	1	2	2	1	2	2	2	.	2	2	2	.	.	2	2	2	2	1	2	2	Acute Pyelitis	01793387	1.98	1.09	6	.		0	2	2		2	85.99	86	.	1.23	0	0	2	3.2
48	18	2	1	2	1	2	1	1	2	2	2	2	2	2	2	2	.	2	1	1	.	.	2	2	2	2	2	2	2	Neonatal jaundice, unspecified	01793426	18.59	1.17	2	.		2	2	2	1	1	0.02	0	.	1.69	0	0	2	3
41	37	2	2	2	1	1	2	2	2	2	2	2	1	1	2	2	.	2	2	2	.	.	2	2	2	2	1	1	2	Gastroenteritis and colitis of unspecified origin	01793480	1.37	0.46	2	9	10	0	2	1		2	0.21	0	O+	0.73	0	0	1	3.9
44	9	2	2	2	2	2	1	1	1	2	2	2	2	2	2	2	.	2	2	2	.	.	2	2	2	2	2	1	2	Meconium plug syndrome	01793886	9.40	0.73	9	.		4	2	2		1	1.88	2	O+	3.72	0	0	2	3
26	11	2	1	2	2	2	1	1	1	1	2	2	1	2	1	2	.	2	2	1	.	.	2	2	2	2	2	2	2	Neonatal jaundice, unspecified	01794410	21.41	1.62	4	.		8	2	2	1	1	17.93	18	O+	2.08	0	0	1	3.3
34	10	2	2	2	2	2	1	2	1	1	2	2	1	2	2	2	.	2	2	2	.	.	2	2	2	2	2	1	2	Congenital absence, atresia and stenosis of ileum	01794430	10.08	1.03	23	10	10	0	2	2		2	40.56	41	O+	4.2	0	0	1	3.6
43	25	2	2	2	1	1	1	1	2	2	2	2	1	2	2	2	.	2	2	2	2	.	2	2	2	2	2	2	2	Neonatal jaundice, unspecified	01792876	3.30	0.92	6	9	10	0	2	2	2	2	0.01	0	B+	0.87	0	0	1	3.3
57	12	2	2	2	2	2	1	1	1	2	2	2	1	2	2	2	2	2	2	2	.	2	2	2	2	2	2	2	2	Other bacterial sepsis of newborn	01794684	8.80	1.26	11	.		0	2	2	2	2	3.46	3	B+	9.33	0	0	1	3.7
26	13	2	1	1	2	1	1	2	2	2	2	2	2	2	2	2	.	2	2	1	.	.	2	2	2	2	2	2	2	Neonatal jaundice, unspecified	01795032	20.13	1.24	2	10	10	4	2	2	1	1	0.18	0	A+	1.08	0	0	2	2.9
30	11	2	2	1	1	2	2	2	1	2	1	2	1	2	1	2	.	2	2	2	.	.	2	2	2	2	1	2	1	Rotaviral enteritis	01795156	7.75	1.07	6	.		5	2	2		1	4.78	5	A+	2.2	0	0	1	3.3
68	16	2	2	2	2	1	1	1	1	2	2	2	1	2	2	2	.	2	2	2	.	.	2	2	2	2	2	2	2	Osteomyelitis, unspecified Site unspecified	01795277	8.56	0.44	6	.		0	2	2	2	2	1.32	1	A+	2.83	0	0	1	3.5
22	11	2	2	2	1	2	2	2	2	2	2	2	1	2	2	2	.	2	2	2	.	.	2	2	2	2	2	2	2	Hirschsprung's disease	01794721	11.01	0.80	16	.		0	2	2	2	2	0.01	0	A+	1.27	0	0	1	3.9
19	8	2	2	2	2	1	1	2	2	2	2	2	2	2	2	2	.	2	2	2	.	.	2	2	2	2	2	2	2	Neonatal jaundice, unspecified	01795568	11.38	1.20	2	.		0	2	2	2	2	0.03	0	A+	1.67	0	0	2	2.9
28	15	2	1	1	2	1	2	1	2	2	2	2	1	2	2	2	.	2	1	1	.	.	2	2	2	2	2	2	2	Neonatal jaundice, unspecified	01795531	17.51	1.86	3	9	10	4	2	2	1	1	0.80	1	A+	1.68	0	0	1	3.8
20	9	2	2	2	2	2	1	1	1	1	2	2	1	2	1	2	.	2	1	2	.	.	2	2	2	2	2	2	2	Pneumonia, unspecified	01795626	11.81	0.99	7	.		10	2	2	2	1	5.77	6	.	2.66	0	0	1	3.4
35	18	2	2	2	1	1	1	2	2	2	2	2	1	2	1	2	.	2	1	2	.	.	2	2	2	2	2	2	2	Neonatal infective mastitis	01795881	3.22	0.95	9	9	10	7	2	2	2	1	0.39	0	.	0.62	0	0	2	3.1
57	12	2	2	2	1	2	1	1	2	2	2	2	1	2	2	2	2	2	1	2	.	.	2	2	2	2	1	2	2	Other bacterial sepsis of newborn	01794684	8.80	1.26	8	.		4	2	2		1	3.46	3	B+	0.76	0	0	1	3.7
17	10	2	2	2	1	1	1	2	2	1	2	2	1	2	2	2	.	2	2	2	.	.	2	2	2	2	1	2	2	Bacterial sepsis of newborn, unspecified	01796273	2.19	1.08	3	.		4	2	2		1	42.47	42	O+	0.94	0	0	2	3
28	24	2	2	1	1	2	1	2	2	2	1	2	1	2	2	2	.	2	2	2	.	.	2	2	2	2	1	2	1	Bacterial sepsis of newborn, unspecified	01796556	3.78	0.53	4	9	10	0	2	2		2	0.31	0	B+	1.54	0	0	1	3.5
25	11	2	2	2	2	1	2	1	1	2	2	2	1	2	2	2	.	2	2	2	2	.	2	2	2	2	2	2	2	Congenital malformation of brain, unspecified	01796528	11.24	0.61	8	4	8	0	2	2	2	2	0.61	1	O+	4.42	0	0	2	3.2
22	6	1	2	2	1	2	2	1	2	2	2	2	2	2	2	2	.	2	1	2	.	.	2	2	2	2	2	2	1	Viral infection, unspecified NOS	01794868	2.28	0.43	2	10	10	0	2	2		2	0.01	0	B+	1.62	1(PROM)	0	2	2.3
59	22	2	2	2	1	1	2	1	2	2	2	2	2	2	1	2	.	2	2	2	.	.	2	1	2	2	2	1	2	Gastroenteritis and colitis of unspecified origin	01794530	2.68	0.86	4	.		12	2	2		1	0.01	0	B+	1.8	0	0	2	1.9
56	32	2	2	2	1	1	1	2	2	2	2	2	1	2	2	2	.	2	2	2	.	.	2	2	2	2	2	2	2	Cellulitis of Buttock	01797049	1.41	0.28	10	7	9	0	2	2	2	2	0.02	0	B+	1.26	0	0	1	3.5
23	8	1	2	2	1	2	2	1	2	2	2	2	2	2	2	2	.	2	2	2	.	.	2	2	2	2	2	2	2	Gastroenteritis and colitis of unspecified origin	01794589	2.35	1.04	3	10	10	0	2	2	2	2	0.01	0	A+	1.24	1(PROM)	0	2	1.8
26	6	2	2	2	2	1	2	1	1	2	2	2	2	2	2	2	.	2	2	2	.	.	2	2	2	2	2	1	2	Viral infection, unspecified NOS	01797463	10.60	0.46	2	.		4	2	2		1	1.28	1	A+	4.03	0	0	2	2.7
44	26	2	2	1	1	2	2	2	2	2	1	2	2	2	2	2	.	2	2	2	.	.	2	2	2	2	1	2	2	Bacterial sepsis of newborn, unspecified	01798056	4.51	0.35	3	3	5	0	2	2		2	0.14	0	B+	0.95	0	0	2	2.8
22	4	1	2	2	1	2	2	1	2	2	2	2	2	2	2	2	2	2	2	2	2	2	2	2	2	2	2	2	2	Other preterm infants : 32-36 completed weeks	01797660	3.84	0.52	2	9	10	0	2	2	2	2	0.04	0	A+	1.67	1(PROM)	0	2	2.2
44	13	2	2	2	1	2	2	1	2	2	2	2	1	2	1	2	.	2	1	2	.	.	2	2	1	2	2	2	2	Other neonatal hypocalcemia	01798431	13.69	0.68	7	.		6	2	2		1	0.01	0	O+	0.99	0	0	1	3.8
28	19	1	2	1	1	1	2	2	2	1	1	2	2	2	2	2	.	2	2	2	.	.	2	2	2	2	1	2	2	Bacterial sepsis of newborn, unspecified	01798618	10.23	0.58	5	10	10	0	2	2		2	12.57	13	A+	1.52	1(PROM)	0	2	2.4
29	17	2	2	2	1	2	1	2	2	2	2	2	1	2	2	2	.	2	1	2	.	.	2	2	2	1	2	2	2	Other malanin hyperpigmentation	01798937	4.85	0.43	2	.		0	2	2		2	0.02	0	A+	1.3	0	0	1	3.5
43	8	1	2	2	2	2	2	1	1	2	2	2	1	2	2	2	.	2	2	2	.	.	2	2	2	2	2	2	2	Other and unspecified gastroenteritis and colitis of infectious origin,Catarrh,enteric or intestina	01799394	10.37	0.65	3	.		0	2	2	2	2	2.17	2	A+	3.01	1(MAS)	0	1	3.7
33	24	2	2	2	1	2	1	2	2	2	2	2	2	2	1	2	.	2	2	2	.	.	2	2	2	2	2	1	2	Gastroenteritis and colitis of unspecified origin	01799644	2.63	0.69	3	.		7	2	2		1	0.01	0	B+	1.11	0	0	2	2.6
35	14	2	2	2	2	1	1	1	2	2	2	2	1	2	2	2	.	2	2	2	2	.	2	2	2	2	2	2	2	Tetanus neonatorum	01799743	14.07	0.50	8	.		0	2	2	2	2	0.14	0	O+	1.58	0	0	1	3.9
25	10	2	1	2	1	1	2	1	2	2	2	2	1	2	2	2	.	2	1	1	.	.	2	2	2	2	2	2	2	Hyperbilirubinemia of Prematurity	01800191	21.25	0.99	2	.		4	2	2	1	1	0.01	0	AB+	0.88	0	0	2	3.1
54	12	2	2	2	2	2	1	1	1	1	2	2	1	2	2	2	.	2	2	2	.	.	2	2	2	2	2	2	2	Omphalitis of newborn with or without mild hemorrhage	01800368	11.04	0.96	4	.		0	2	2	2	2	14.88	15	A+	3.24	0	0	1	3.6
29	11	2	1	2	1	2	1	2	2	2	2	2	1	2	2	2	.	2	2	1	.	.	2	2	2	2	2	2	2	Neonatal jaundice, unspecified	01800506	18.97	0.69	2	.		0	2	2	1	2	0.08	0	O+	0.91	0	0	1	3.5
34	17	2	2	2	1	2	2	2	2	2	2	2	1	2	2	2	.	2	2	2	.	.	2	2	1	2	2	2	2	Convulsions of newborn	01800847	3.57	0.63	2	9	10	0	2	2		2	0.01	0	A+	0.71	0	0	1	3.4
56	18	2	2	2	2	2	2	1	1	2	2	2	1	2	2	2	.	2	2	2	.	.	2	2	2	2	2	2	2	Hirschsprung's disease	01801035	12.99	0.80	11	9	10	0	2	2	2	2	0.94	1	A+	2.96	0	0	1	3.3
42	7	2	2	2	1	1	1	1	1	2	2	2	2	1	2	2	.	2	2	2	.	.	2	1	2	2	2	2	2	Viral infection, unspecified NOS	01798460	3.55	0.27	8	.		0	2	1	2	2	0.01	0	A+	3.08	0	0	2	2.5
26	17	2	2	1	1	2	2	2	2	2	2	2	1	2	2	2	.	2	2	2	.	.	2	2	2	2	2	2	2	Patent ductus arteriosus	01800867	10.06	0.61	9	.		4	2	2	2	1	0.04	0	A+	0.56	0	0	1	3.6
50	7	2	1	2	2	1	1	2	1	2	2	2	2	2	1	2	2	2	2	1	.	.	2	2	2	2	2	2	2	Neonatal jaundice, unspecified	01801454	21.02	0.80	4	.		6	2	2	1	1	2.08	2	B+	6	0	0	2	2.8
28	18	2	2	2	1	2	2	1	2	2	2	2	1	2	2	2	.	2	2	2	.	.	2	2	2	2	2	2	2	Bacterial sepsis of newborn, unspecified	01801582	10.78	0.71	5	.		0	2	2	2	2	3.75	4	O+	0.5	0	0	1	4.4
25	3	2	2	2	2	2	1	1	1	2	2	2	2	2	1	2	.	2	2	2	.	.	2	2	2	2	2	1	2	Cutaneous abscess, unspecified	01802205	11.77	0.62	16	9	10	10	2	2		1	0.58	1	.	2.31	0	0	2	2.8
52	24	2	2	2	1	1	2	2	2	1	2	2	2	2	2	2	.	2	2	2	.	.	2	2	2	2	1	2	2	Meningitis, unspecified	01802360	0.49	0.19	10	9	10	0	2	2		2	28.31	28	B+	1	0	0	2	2.7
36	10	2	2	2	2	2	2	2	1	2	2	2	1	2	2	2	.	2	2	2	.	.	2	2	2	2	2	2	1	Gastroenteritis and colitis of unspecified origin	01803091	12.40	0.88	3	.		4	2	2		1	0.88	1	A+	3.12	0	0	1	3.4
35	51	2	2	1	1	1	1	2	2	2	1	2	1	2	2	2	.	2	1	2	.	.	2	2	2	2	1	1	2	Gastroenteritis and colitis of unspecified origin	01803131	2.44	0.71	4	.		0	2	2		2	0.13	0	O+	0.4	0	0	1	3.4
26	5	2	2	2	1	2	1	2	2	2	2	2	1	1	2	2	.	2	1	2	.	.	2	2	2	2	2	2	2	Viral infection, unspecified NOS	01803663	5.14	0.45	0	.		0	2	1	2	2	0.04	0	A+	0.9	0	0	1	3.3
25	14	2	2	2	1	2	2	2	2	2	2	2	1	2	2	2	.	2	1	2	.	.	2	2	2	2	2	2	2	Acute bronchiolitis, unspecified	01803679	5.06	0.57	4	.		0	2	2	2	2	0.47	0	A+	1.28	0	0	1	4.2
27	20	2	2	2	1	1	1	1	2	1	2	2	1	1	1	2	.	2	1	2	.	.	2	2	2	2	1	2	2	Viral infection, unspecified NOS	01803928	9.18	0.54	3	10	10	7	2	1		1	10.92	11	A+	0.56	0	0	1	3.6
27	14	2	2	1	1	2	1	2	2	1	1	2	1	2	2	2	.	2	2	2	.	.	2	2	2	2	1	2	2	Pilonidal cyst with abscess	01803792	9.78	0.62	7	.		3	2	2		1	20.81	21	A+	0.66	0	0	2	3.1
32	12	2	2	2	1	2	1	2	2	2	2	2	1	2	2	2	.	2	1	2	.	.	2	2	2	2	1	2	2	Other bacterial sepsis of newborn	01803978	10.54	0.77	2	9	10	0	2	2		2	0.01	0	O+	0.65	0	0	1	3.3
94	12	2	1	2	2	1	2	1	1	2	2	2	1	2	2	2	2	2	1	1	.	.	2	2	2	2	2	2	2	Neonatal jaundice, unspecified	01804381	16.66	0.72	2			0	2	2	1	2	2.74	3	B+	3.34	0	0	2	3.2
[truncated: 2 more columns]
